# Supplementary material for: Complete Genome Sequence of 3-Chlorobenzoate-Degrading Bacterium Cupriavidus necator NH9 and Reclassification of the Strains of the Genera Cupriavidus and Ralstonia Based on Phylogenetic and Whole-Genome Sequence Analyses
Source: Front Microbiol. 2019 Feb 12;10:133. doi: 10.3389/fmicb.2019.00133 (PMC6379261; doi:10.3389/fmicb.2019.00133)
Supplement: Supplementary file 1 [file Table_1.XLSX]

## Sheet: Table S1
Table S1 Distribution of functional content over the four replicons of C. necator NH9
Class	Functional annotation	Chr1		Chr2		P-valuea		pENH91		pENH92		P-valuea
		Count	Persentage	Count	Persentage			Count	Persentage	Count	Persentage
CELLULAR PROCESSES AND SIGNALING
D	Cell cycle control, cell division, chromosome partitioning	25	0.639059	8	0.272851	0.0565167		3	3.84615	4	1.08696	0.442083
M	Cell wall/membrane/envelope biogenesis	161	4.11554	96	3.27422	0.100278		1	1.28205	8	2.17391	1
N	Cell motility	0	0	22	0.750341	9.5075e-08	**	0	0	0	0	1
O	Posttranslational modification, protein turnover, chaperones	127	3.24642	38	1.29604	6.31875e-07	**	0	0	0	0	1
T	Signal transduction mechanisms	93	2.3773	84	2.86494	0.27325		0	0	1	0.271739	1
U	Intracellular trafficking, secretion, and vesicular transport	38	0.97137	13	0.443383	0.0266786	*	9	11.5385	5	1.3587	0.0023895	**
V	Defense mechanisms	40	1.02249	20	0.682128	0.197763		0	0	1	0.271739	1
W	Extracellular structures	0	0	0	0	1		0	0	0	0	1
INFORMATION STORAGE AND PROCESSING
A	RNA processing and modification	1	0.0255624	0	0	1		0	0	0	0	1
B	Chromatin structure and dynamics	0	0	0	0	1		0	0	0	0	1
J	Translation, ribosomal structure and biogenesis	160	4.08998	20	0.682128	5.5e-15	**	0	0	1	0.271739	1
K	Transcription	229	5.85378	270	9.20873	8.33e-07	**	5	6.41026	26	7.06522	1
L	Replication, recombination and repair	161	4.11554	84	2.86494	0.0141917	*	11	14.1026	44	11.9565	1
METABOLISM
C	Energy production and conversion	212	5.41922	206	7.02592	0.0141917	*	1	1.28205	29	7.88043	0.3931
E	Amino acid transport and metabolism	270	6.90184	131	4.46794	7.96667e-05	**	2	2.5641	14	3.80435	1
F	Nucleotide transport and metabolism	61	1.5593	15	0.511596	0.000116536	**	0	0	2	0.543478	1
G	Carbohydrate transport and metabolism	120	3.06748	115	3.92224	0.0941094		1	1.28205	11	2.98913	1
H	Coenzyme transport and metabolism	107	2.73517	26	0.886767	1.1475e-07	**	0	0	4	1.08696	1
I	Lipid transport and metabolism	169	4.32004	169	5.76398	0.0141917	*	1	1.28205	16	4.34783	0.912222
P	Inorganic ion transport and metabolism	134	3.42536	102	3.47885	1		4	5.12821	6	1.63043	0.3931
Q	Secondary metabolites biosynthesis, transport and catabolism	64	1.63599	79	2.69441	0.00761111	**	2	2.5641	3	0.815217	0.66125
POORLY CHARACTERIZED
R	General function prediction only	327	8.3589	210	7.16235	0.100278		0	0	19	5.16304	0.3931
S	Function unknown	339	8.66564	278	9.48158	0.297262		2	2.5641	34	9.23913	0.3931
+	Multiple assign	328	8.38446	314	10.7094	0.0038875	**	4	5.12821	21	5.70652	1
-	No similarity	746	19.0695	632	21.5553	0.0220769	*	32	41.0256	119	32.337	0.531786
Total		3912	100	2932	100	-		78	100	368	100	-
aP-values were calculated by Fisher's test with false discovery rate adjustments. *P-values <0.05, **P-values <0.01.
