# Supplementary material for: Complete Genome Sequence of 3-Chlorobenzoate-Degrading Bacterium Cupriavidus necator NH9 and Reclassification of the Strains of the Genera Cupriavidus and Ralstonia Based on Phylogenetic and Whole-Genome Sequence Analyses
Source: Front Microbiol. 2019 Feb 12;10:133. doi: 10.3389/fmicb.2019.00133 (PMC6379261; doi:10.3389/fmicb.2019.00133)
Supplement: Supplementary file 2 [file Table_2.XLSX]

## Sheet: Table S2
Table S2 Orthologous genes of Cupriavidus and Ralstonia strains involved in degradation of aromatic and reletive compounds
Compound name	Gene designationa	K number	EC number	Definitiona	Cupriavidus basilensis 4G11	Cupriavidus gilardii CR3	Cupriavidus metallidurans CH34	Cupriavidus necator H16	Cupriavidus necator N-1	Cupriavidus pinatubonensis JMP134	Cupriavidus taiwanensis LMG19424	Cupriavidus sp. USMAHM13	Cupriavidus sp. USMAA1020	Cupriavidus sp. USMAA2-4	Ralstonia insidiosa FC1138	Ralstonia mannitolilytica SN82F48	Ralstonia pickettii 12D	Ralstonia pickettii 12J	Ralstonia pickettii DTP0602	Ralstonia solanacearum GMI1000	Ralstonia solanacearum FQY_4	Ralstonia solanacearum Po82	Ralstonia solanacearum CMR15	Ralstonia solanacearum PSI07	Ralstonia solanacearum CFBP2957b	Ralstonia pseudosolanacearum RS 476b
Benzonitrile	nthA	K01721	EC:4.2.1.84	nitrile hydratase alpha subunit	RR42_s1766	-	-	-	-	-	-	BKK81_18935	BKK80_23005	BKK79_28280	-	-	-	-	-	-	-	-	-	RPSI07_2729	-	-
	nthB	K20807	EC:4.2.1.84	nitrile hydratase beta subunit	RR42_s1767	-	-	-	-	-	-	BKK81_18940	BKK80_23000	BKK79_28275	-	-	-	-	-	-	-	-	-	RPSI07_2728	-	-
	amiE	K01426	EC:3.5.1.4	amidase	RR42_m1604, s0271, s3195, s3226	CR3_0007, 1277, 2196, 3400, 3707, 3852	Rmet_0495, 1937, 3556, 4787	H16_A1469, A1732, A3386, B1874, B2307	CNE_1c15050, 1c17770, 1c33050, 2c03660, 2c18300, 2c22730	Reut_A1619, B3768, B4073, B4143	RALTA_B1573, B2079	BKK81_00005, 04500, 10075, 11570, 18370, 19055, 22815, 22980, 28165, 31630, 32725	BKK80_03845, 10520, 11840, 19225, 22890, 23555, 24725, 28210, 33305, 33500	BKK79_00675, 02590, 08420, 12820, 24195, 24380, 28165, 28355, 28855, 30415, 34125	ACS15_1711	TK49_11595	Rpic12D_1453	Rpic_1411	N234_07380, 19030, 23990, 31040, 33045, 34760	-	-	-	CMR15_30845c	RPSI07_mp1704c	-	-
Benzoylformate	mdlC	K01576	EC:4.1.1.7	benzoylformate decarboxylase	RR42_s2548	-	-	H16_A1113	CNE_1c10570	-	-	BKK81_11775	BKK80_12080	BKK79_00460	ACS15_0984	TK49_14405	Rpic12D_1999	-	-	-	-	-	-	-	-	-
	mdlD	K00141	EC:1.2.1.28	benzaldehyde dehydrogenase	RR42_s2547	-	-	H16_A1114, A1772	CNE_1c10580	Reut_B4869c	-	BKK81_11780, 19120	BKK80_12085, 22825	BKK79_00455, 28100	ACS15_0985	TK49_14400	Rpic12D_1998	-	N234_33690	RSp0229	F504_3669	RSPO_m00219	CMR15_mp10201	RPSI07_mp0182	-	CDC45_18760
Benzoate	benA	K05549	EC:1.14.12.10	benzoate 1,2-dioxygenase alpha subunit	RR42_s0557	-	Rmet_4882	H16_A1963	CNE_1c19330	Reut_B4403	-	BKK81_23205	BKK80_33085	BKK79_23970	ACS15_1757	TK49_11680	Rpic12D_1428	Rpic_1364	N234_37285	-	-	RSPO_c01861	-	RPSI07_1887	RCFBP_11862	-
	benB	K05550	EC:1.14.12.10	benzoate 1,2-dioxygenase beta subunit	RR42_s0556	-	Rmet_4883	H16_A1962	CNE_1c19320	Reut_B4404	-	BKK81_23210	BKK80_33080	BKK79_23965	ACS15_1756	TK49_11675	Rpic12D_1429	Rpic_1365	N234_37280	-	-	RSPO_c01862	-	RPSI07_1886	RCFBP_11861	-
	benC	K05784	EC:1.14.12.10	benzoate 1,2-dioxygenase reductase component	RR42_s0555	-	Rmet_4884	H16_A1961	CNE_1c19310	Reut_B4405	-	BKK81_23215	BKK80_33075	BKK79_23960	ACS15_1755	TK49_11670	Rpic12D_1430	Rpic_1366	N234_37275	-	-	RSPO_c01860	-	RPSI07_1885	RCFBP_11860	-
	benD	K05783	EC:1.3.1.25	1,6-dihydroxycyclohexa-2,4-diene -1-carboxylate dehydrogenase	RR42_s0554	-	Rmet_4885	H16_A1960	CNE_1c19300	Reut_B4406	-	BKK81_23220	BKK80_33070	BKK79_23955	ACS15_1754	TK49_11665	Rpic12D_1431	Rpic_1367	N234_27840, 37270	-	-	RSPO_c01859	-	RPSI07_1884	RCFBP_11859	-
2-hydroxybenzoate (Salicylate)	nahG	K00480	EC:1.14.13.1	salicylate hydroxylase	RR42_s1019, s1386	-	-	H16_B0750	CNE_2c06970	Reut_B3601	RALTA_B0587	BKK81_20940	BKK80_20940	BKK79_26155	-	-	-	-	N234_36950	-	-	-	-	-	-	-
3-hydroxybenzoate	nagX	K22270	EC:1.14.13.24	3-hydroxybenzoate 6-monooxygenase	RR42_s0703, s2029	-	-	H16_B0876	CNE_2c08340, BB2p00890	Reut_B5805, B5861	-	BKK81_09165	BKK80_09450	BKK79_03670	-	-	-	-	N234_25225, 25345	-	-	-	-	-	-	-
	nagI	K00450	EC:1.13.11.4	gentisate 1,2-dioxygenase	RR42_s0667, s0690, s0702, s0716, s2032	-	-	H16_B0873	CNE_2c08310, 2c20800, BB2p00870, BB2p02190	Reut_B5802, B5864	-	BKK81_09150, 20100	BKK80_09435, 21705	BKK79_03685, 26870	-	TK49_07995	-	-	N234_03095, 25240, 25330	RSc1087, c1825	F504_1058, 1564	RSPO_c02277	CMR15_11832, 20206	RPSI07_2304	-	CDC45_05580, 09385
	nagL	K01801	EC:5.2.1.4	maleylpyruvate isomerase	RR42_m0402	CR3_0284c	Rmet_0280	H16_A0362	CNE_1c03790	Reut_A0333	RALTA_A0307	WP_083383925.1c	WP_084545466.1c	WP_083383925.1c	ACS15_0348c	TK49_04955, 08005	Rpic12D_0261	Rpic_0240	N234_01685	RSc0384	F504_405	RSPO_c03020	CMR15_30522	RPSI07_3023	RCFBP_21103	-
	nagK	K16165	EC:3.7.1.20	fumarylpyruvate hydrolase	RR42_m0401, m2116, s0505, s2031	CR3_0283, 1668	Rmet_0279, 4907	H16_A0361, B0428, B0874	CNE_1c03780, 2c08320, BB2p00710	Reut_A0332, B5803, B5863	RALTA_A0306	BKK81_04185, 09155, 20000	BKK80_03530, 09440, 21810	BKK79_03680, 08735, 26995	ACS15_0347	TK49_04950, 08000	Rpic12D_0260	Rpic_0239	N234_01680, 25230, 25335	RSc0383, c1086	F504_404, 1057	RSPO_c02278, c03021	CMR15_20205, 30523	RPSI07_2305, 3024	RCFBP_21104	CDC45_01960, 05575
4-hydroxybenzoate	pobA	K00481	EC:1.14.13.2	4-hydroxybenzoate 3-monooxygenase	RR42_s0232	-	Rmet_4018, 5490	H16_B2286	CNE_2c22540, BB1p04760	Reut_B4006, B5020	-	BKK81_21095	BKK80_20785	BKK79_26000	ACS15_0926	TK49_18835	Rpic12D_2054	Rpic_2447	N234_21540	RSc2242	F504_2203	RSPO_c01188	CMR15_11133	RPSI07_1180	RCFBP_11150	CDC45_11440
	pcaG	K00448	EC:1.13.11.3	protocatechuate 3,4-dioxygenase, alpha subunit	RR42_s2356	-	Rmet_4014	H16_B2290	CNE_2c22580	Reut_B5024	-	BKK81_20080, 28405	BKK80_21725, 27970	BKK79_26890, 33885	ACS15_1846	TK49_11335	Rpic12D_1383	Rpic_1319	N234_32975	RSc1442	F504_1485	RSPO_c01913	CMR15_20650	RPSI07_1927	RCFBP_11907	CDC45_07435
	pcaH	K00449	EC:1.13.11.3	protocatechuate 3,4-dioxygenase, beta subunit	RR42_s2357	-	Rmet_4013	H16_B2291	CNE_2c22590	Reut_B5025	-	BKK81_20085, 28400	BKK80_21720, 27975	BKK79_26885, 33890	ACS15_1847	TK49_11330	Rpic12D_1382	Rpic_1318	N234_32980	RSc1441	F504_1484	RSPO_c01914	CMR15_20649	RPSI07_1928, 2291	RCFBP_11908	CDC45_07430
	pcaB	K01857	EC:5.5.1.2	3-carboxy-cis,cis-muconate cycloisomerase	RR42_s1038, s2355	CR3_4399	Rmet_4015	H16_A2422, B2289	CNE_2c04050, 2c16010, 2c22570	Reut_B5023	-	BKK81_20375, 28410, 32490	BKK80_21435, 23825, 27965	BKK79_29110, 33880	ACS15_0917	TK49_14700	Rpic12D_2063	Rpic_2456	N234_09430, 22615, 32970	RSc2251	F504_2211	RSPO_c01178	CMR15_11124	RPSI07_1171, mp0965	RCFBP_11144	CDC45_11485
	pcaL	K14727	EC:4.1.1.44	4-carboxymuconolactone decarboxylase	RR42_s2354	-	Rmet_4016	H16_B2288	CNE_2c22560	Reut_B5022	RALTA_B1422c	BKK81_28415	BKK80_27960	BKK79_33875	-	-	-	-	N234_32957	-	-	-	-	-	-	-
2,3-dihydroxybenzoate	dhbD	K14333	EC:4.1.1.46	2,3-dihydroxybenzoate decarboxylase	RR42_s1169	-	-	H16_B0810	CNE_2c07580	Reut_B3785	-	-	-	-	-	-	-	-	N234_24875	-	-	-	-	-	-	-
Phenol	poxA	K16249	EC:1.14.13.-	phenol hydroxylase component	RR42_s2493	-	Rmet_1331, 1787	H16_B0539	CNE_2c04850	Reut_A1699, B5680	-	BKK81_27045	BKK80_29275	BKK79_35225	-	-	Rpic12D_3555	Rpic_4631	N234_08105	-	-	-	-	-	-	-
	poxB	K16243		phenol hydroxylase component	RR42_s2492	-	Rmet_1330, 1786	H16_B0540	CNE_2c04860	Reut_A1700, B5681	-	BKK81_27050	BKK80_29270	BKK79_35220	-	-	Rpic12D_3554	Rpic_4630	N234_08110	-	-	-	-	-	-	-
	poxC	K16244		phenol hydroxylase component	RR42_s2491	-	Rmet_1329, 1785	H16_B0541	CNE_2c04870	Reut_A1701, B5682	-	BKK81_27055	BKK80_29265	BKK79_35215	-	-	Rpic12D_3553	Rpic_4629	N234_08115	-	-	-	-	-	-	-
	poxD	K16242		phenol hydroxylase component	RR42_s2490	-	Rmet_1328, 1784	H16_B0542	CNE_2c04880	Reut_A1702, B5683	-	BKK81_27060	BKK80_29260	BKK79_35210	-	-	Rpic12D_3552	Rpic_4628	N234_08120	-	-	-	-	-	-	-
	poxE	K16245		phenol hydroxylase component	RR42_s2489	-	Rmet_1327, 1783	H16_B0543	CNE_2c04890	Reut_A1703, B5684	-	BKK81_27065	BKK80_29255	BKK79_35205	-	-	Rpic12D_3551	Rpic_4627	N234_08125	-	-	-	-	-	-	-
	poxF	K16246		phenol hydroxylase component	RR42_s2488	-	Rmet_1326, 1782	H16_B0544	CNE_2c04900	Reut_A1704, B5685	-	BKK81_27070	BKK80_29250	BKK79_35200	-	-	Rpic12D_3550	Rpic_4626	N234_08130	-	-	-	-	-	-	-
3-chlorocatechol	cbnA	K15253	EC:1.13.11.-	chlorocatechol 1,2-dioxygenase	-	-	-	-	-	Reut_D6466, D6473	-	-	-	-	-	-	-	-	-	-	-	-	-	-	-	-
	cbnB	K01860	EC:5.5.1.7.	chloromuconate cycloisomerase	-	-	-	-	-	Reut_D6465, D6474	-	-	-	-	-	-	-	-	-	-	-	-	-	-	-	-
	cbnC	K01061	EC:3.1.1.45	dienelactone hydrolase	RR42_m3058, m3914, s3201	CR3_1970, 4462	Rmet_2622, 3321, 3645	H16_A2215, A2739, A3488, B0175	CNE_1c21200, 1c26360, 1c34290, 2c01600, BB1p06640	Reut_A0875, A3180, B5577, B5771, C6316, C6385, D6464, D6472	RALTA_A2242, A2949, B0183	BKK81_00485, 05250, 15375, 20975	BKK80_04600, 16330, 19735, 20905	BKK79_07680, 12340, 16625, 26120	ACS15_0942, 3999	TK49_14595, 21000	Rpic12D_2040, 4229	Rpic_2433, 4117	N234_10340, 15505, 19535, 21820	RSc2228, p1308, p1339	F504_2188, 4803	RSPO_c01202, m00693	CMR15_11148, mp20411	RPSI07_1194, mp1344	RCFBP_11164	CDC45_11370, 24195, 24360
	cbnD	K00217	EC:1.3.1.32	maleylacetate reductase	-	-	Rmet_5063	H16_A1786, B0970	-	Reut_D6463, D6471	-	-	-	-	-	-	-	-	-	-	-	-	-	-	-	-
Catechol	catA	K03381	EC:1.13.11.1	catechol 1,2-dioxygenase	RR42_s0558, s2914	CR3_2773c	Rmet_1781, 4881, 5062	H16_A0633, A1964	CNE_1c17610, 1c19340, BB1p12410, BB2p00100, BB2p00480, BB2p02630	Reut_A1705, B4402	RALTA_B2197	BKK81_02115, 23200, 23295, 27535	BKK80_28790, 33020, 33090	BKK79_10760, 23905, 23975, 34740	ACS15_1440, 1441, 1758	TK49_11685	Rpic12D_1427	Rpic_1363	N234_22775, 37290	-	-	RSPO_c01863	-	RPSI07_1888	RCFBP_11863	-
	catB	K01856	EC:5.5.1.1	muconate cycloisomerase	RR42_s0211	CR3_3275	Rmet_4878	H16_A1966, B0536, PHG394, PHG405	CNE_1c19360, 2c04820, BB1p12420	Reut_A1689, B4400	-	BKK81_23195, 28965	BKK80_27410, 33095	BKK79_23980, 33325	ACS15_1760	TK49_11695	Rpic12D_1425	Rpic_1361	N234_27855	-	-	RSPO_c01865	-	RPSI07_1890	RCFBP_11865	-
	catC	K03464	EC:5.3.3.4	muconolactone isomerase	RR42_m2023, m2154, s0212	CR3_3617	Rmet_4677, 4877	H16_A1967, B1584, PHG384, PHG404	CNE_1c19370, 2c15850, BB1p02710	Reut_A1502, A1690	RALTA_B1423	BKK81_02230, 28940, 28970	BKK80_01560, 27405, 27435	BKK79_10645, 33320, 33350	ACS15_1759	TK49_11690	Rpic12D_1426	Rpic_1362	N234_27860	-	-	RSPO_c01864	-	RPSI07_1889	RCFBP_11864	-
	catD	K01055	EC:3.1.1.24	3-oxoadipate enol-lactonase	RR42_m0149, m2153, s0214	CR3_0056, 3028, 3618	Rmet_0084, 4676, 4875	H16_A0147, A1968, B1583	CNE_1c01380, 1c19380, 2c15840	Reut_A0115, A1692	RALTA_A0090, B1422	BKK81_03105, 28935	BKK80_02450, 27440	BKK79_09820, 33355	ACS15_0221, 0918, 4879	TK49_04530, 14695	Rpic12D_0159, 2062	Rpic_0152, 2455	N234_00525, 27870	RSc0298, c2250	F504_319, 2210	RSPO_c01179, c03107	CMR15_11125, 30648	RPSI07_1172, 3114	RCFBP_11145, 21193	CDC45_01535, 11480
3-oxoadipate	pcaI	K01031	EC:2.8.3.6	3-oxoadipate CoA-transferase, alpha subunit	RR42_m2019, s0449, s3165	CR3_4450	Rmet_3667, 5059	H16_B0198, PHG388	CNE_2c01830, BB1p02750	Reut_A1506, B5585	RALTA_B0206, B0882	BKK81_02210, 18125, 18840, 20795	BKK80_01540, 18980, 21085, 23100	BKK79_10665, 13065, 26300, 28405	ACS15_0914	TK49_14715	Rpic12D_2066	Rpic_2459	N234_21855, 37600	RSc2254	F504_2214	RSPO_c01175	CMR15_11121	RPSI07_1168	RCFBP_11141	CDC45_11500
	pcaJ	K01032	EC:2.8.3.6	3-oxoadipate CoA-transferase, beta subunit	RR42_m2020, s0448, s3164	CR3_4449	Rmet_3668, 5060	H16_B0199, PHG387	CNE_2c01840, BB1p02740	Reut_A1505, B5586	RALTA_B0207, B0883	BKK81_02215, 18130, 18835, 20790	BKK80_01545, 18985, 21090, 23105	BKK79_10660, 13060, 26305, 28410	ACS15_0915	TK49_14710	Rpic12D_2065	Rpic_2458	N234_21860, 37605	RSc2253	F504_2213	RSPO_c01176	CMR15_11122	RPSI07_1169	RCFBP_11142	CDC45_11495
	pcaF	K00632	EC:2.3.1.16	3-oxoadipyl-CoA thiolase	RR42_m0517, m0620, s3163	CR3_0379, 4448	Rmet_0387, 3669	H16_A0462, A1290, B0200	CNE_1c04840, 1c18690, 2c01850, BB1p04050, BB1p08810	Reut_A0448, A1669, B5587	RALTA_A0405, A1580, B0208	BKK81_04675, 08025, 20785	BKK80_04020, 07325, 21095	BKK79_04815, 06265, 08245, 26310	ACS15_0471, 0916	TK49_05445, 14705	Rpic12D_0365, 2064	Rpic_0350, 2457	N234_02240, 10955, 21865	RSc0475, c2252	F504_503, 2212	RSPO_c01177, c02919	CMR15_11123, 30431	RPSI07_1170, 2893	RCFBP_11143, 21009	CDC45_02435, 11490
aGene designation and definition from KEGG annotation were manually modified.
bNot used for reclassification in this study.
cNot assigned in KEGG database but identified by BLASTP analysis.
