# Supplementary material for: Complete Genome Sequence of 3-Chlorobenzoate-Degrading Bacterium Cupriavidus necator NH9 and Reclassification of the Strains of the Genera Cupriavidus and Ralstonia Based on Phylogenetic and Whole-Genome Sequence Analyses
Source: Front Microbiol. 2019 Feb 12;10:133. doi: 10.3389/fmicb.2019.00133 (PMC6379261; doi:10.3389/fmicb.2019.00133)
Supplement: Supplementary file 4 [file Table_4.XLSX]

## Sheet: Table S4
Table S4 Matrix of Average Nucleotide Identity (ANI) score
	Cupriavidus sp. SK-4	Cupriavidus necator N-1	Cupriavidus sp. GA3-3	Cupriavidus necator PHE3-6	Cupriavidus necator H16	Cupriavidus necator NBRC 102504	Cupriavidus sp. UYPR2.512	Cupriavidus necator NH9	Ralstonia pickettii DTP0602	Cupriavidus necator A5-1	Cupriavidus taiwanensis STM6070	Cupriavidus alkaliphilus ASC-732	Cupriavidus nantongensis X1	Cupriavidus taiwanensis STM 6018	Cupriavidus taiwanensis LMG19424	Cupriavidus sp. amp6	Cupriavidus oxalaticus NBRC 13593	Cupriavidus sp. IDO	Cupriavidus pinatubonensis JMP134	Cupriavidus basilensis OR16	Cupriavidus basilensis 4G11	Cupriavidus sp. SK-3	Cupriavidus sp. WS	Cupriavidus basilensis KF708	Cupriavidus sp. HPC(L)	Cupriavidus gilardii JZ4	Cupriavidus gilardii CR3	Cupriavidus sp. USMAHM13	Cupriavidus sp. USMAA1020	Cupriavidus sp. USMAA2-4	Cupriavidus sp. OV096	Cupriavidus sp. OV038	Cupriavidus sp. YR651	Ralstonia sp. 25mfcol4.1	Cupriavidus pauculus UM1	Cupriavidus sp. D384	Cupriavidus pauculus KF709	Cupriavidus sp. SHE	Cupriavidus metallidurans H1130	Cupriavidus metallidurans Ni-2	Cupriavidus metallidurans CH34	Cupriavidus metallidurans NA1	Cupriavidus metallidurans NDB3NO24	Cupriavidus metallidurans NBRC 101272	Cupriavidus metallidurans NA4	Cupriavidus sp. HMR-1	Cupriavidus metallidurans NE12	Cupriavidus sp. BIS7	Ralstonia sp. PBA
Cupriavidus sp. SK-4	100	95.91	96.23	96.08	96.06	96.17	94.73	91.34	88.83	88.9	88.31	88.53	88.65	88.26	88.32	86.86	87.19	85.64	83.54	82.28	82.72	83.05	83.86	83.66	83.19	82.92	82.99	83.05	83.04	82.94	82.86	82.88	82.9	82.58	82.55	82.56	81.97	81.91	82.13	82.04	82.11	81.95	81.87	81.82	81.88	81.99	81.81	82.44	79.47
Cupriavidus necator N-1	95.97	100	95.43	95.32	95.22	95.35	94.72	91.16	88.78	89.06	88.11	88.41	88.43	88.12	88.25	86.75	87.15	85.78	83.51	82.27	82.72	82.66	83.71	83.61	83.15	82.92	82.96	82.93	82.92	82.82	82.78	82.78	82.89	82.55	82.55	82.43	81.86	81.85	82.16	82.05	82.06	81.92	81.9	81.8	81.82	82.03	81.95	82.41	79.46
Cupriavidus sp. GA3-3	96.12	95.22	100	99.47	99.32	99.42	94.35	91.21	88.62	88.53	88.3	88.5	88.58	88.28	88.3	86.77	87.18	85.18	83.36	82.29	82.53	82.63	83.81	83.7	83.18	82.97	82.92	82.89	82.79	82.74	82.81	82.81	82.9	82.58	82.51	82.56	82.01	81.88	81.91	81.98	82.01	81.95	81.89	81.87	81.88	81.93	81.91	82.43	79.45
Cupriavidus necator PHE3-6	96.03	95.19	99.54	100	99.22	99.4	94.29	91.13	88.68	88.54	88.24	88.51	88.71	88.19	88.3	86.77	87.22	85.17	83.48	82.3	82.99	82.71	83.86	83.74	83.21	82.97	82.99	83.04	82.96	82.91	82.85	82.83	82.94	82.61	82.54	82.93	82	81.93	82.21	82.13	82.08	81.99	81.98	82.35	81.91	81.92	81.9	82.45	79.57
Cupriavidus necator H16	96.04	95.13	99.44	99.28	100	100	94.3	91.13	88.77	88.58	88.23	88.45	88.56	88.16	88.26	86.79	87.24	85.31	83.45	82.32	82.72	82.72	83.84	83.73	83.22	82.97	83.06	83.1	83.02	83.01	82.82	82.83	82.9	82.61	82.56	82.51	81.97	81.93	82.4	82.25	82.21	81.99	81.98	81.94	81.93	82	81.93	82.44	79.56
Cupriavidus necator NBRC 102504	96.09	95.22	99.46	99.38	99.91	100	94.37	91.14	88.8	88.62	88.35	88.53	88.64	88.29	88.34	86.89	87.32	85.31	83.42	82.31	82.64	82.6	83.87	83.76	83.2	82.98	82.99	83.08	82.99	82.94	82.85	82.85	82.98	82.63	82.55	82.59	81.98	81.94	82.14	82.12	82.11	82	81.96	81.92	81.96	82.01	81.95	82.46	79.51
Cupriavidus sp. UYPR2.512	94.72	94.63	94.42	94.26	94.29	94.42	100	90.91	88.29	88.37	88.13	88.4	88.43	88.13	88.13	86.61	87.11	85.21	83.76	82.24	82.42	82.52	83.61	83.54	83.11	82.91	82.85	82.66	82.64	82.62	82.68	82.67	82.68	82.55	82.46	82.4	81.92	81.94	82.03	81.99	81.9	81.87	81.92	81.87	81.87	81.97	81.92	82.3	79.22
Cupriavidus necator NH9	91.37	91.16	91.33	91.21	91.2	91.23	90.95	100	88.3	88.2	88.49	88.76	88.94	88.39	88.51	86.56	87.05	85.67	83.5	82.48	82.75	83.3	83.99	83.76	83.23	83.01	83.08	83	83	83.01	82.87	82.86	82.9	82.58	82.63	82.53	82.07	82.04	82.36	82.22	82.15	81.96	82.03	82.01	81.99	82.12	82.08	82.38	79.51
Ralstonia pickettii DTP0602	88.81	88.71	88.7	88.66	88.82	88.84	88.33	88.27	100	94.22	86.98	87.14	87.28	87	87.07	87.15	87.44	85.46	83.55	82.25	82.56	82.6	83.61	83.45	83.11	82.87	82.98	82.89	82.87	82.81	82.7	82.68	82.83	82.37	82.42	82.27	81.88	82.07	82.38	82.19	82.17	82.05	82.05	82.03	82.03	82.15	82.04	82.33	79.49
Cupriavidus necator A5-1	88.86	89.04	88.64	88.54	88.67	88.69	88.42	88.18	94.3	100	86.95	87.12	87.28	86.94	87.07	87.11	87.5	85.93	83.58	82.43	82.6	82.65	83.66	83.51	83.17	82.93	83.02	82.89	82.88	82.83	82.73	82.73	82.88	82.42	82.5	82.44	81.91	82.03	82.35	82.17	82.15	82.02	82.05	82	81.98	82.11	81.98	82.45	79.56
Cupriavidus taiwanensis STM6070	88.25	87.99	88.32	88.2	88.19	88.34	88.06	88.4	86.91	86.88	100	93.44	93.63	93.39	93.35	86.98	87.19	84.49	83.53	82.34	82.39	82.51	84.01	83.78	83.35	83.1	83.09	82.98	82.98	82.9	82.72	82.73	82.66	82.47	82.45	82.44	81.86	81.91	82.07	81.97	81.92	81.93	81.97	81.93	81.89	81.99	81.93	82.41	79.61
Cupriavidus alkaliphilus ASC-732	88.46	88.31	88.49	88.44	88.43	88.5	88.33	88.66	87.06	87.04	93.4	100	93.88	92.53	92.54	86.87	87.18	84.58	83.48	82.29	82.56	82.48	83.97	83.83	83.34	83.08	83.11	83.21	83.21	83.19	82.79	82.79	82.81	82.49	82.45	82.45	81.94	81.94	82.15	82.11	82.13	82.02	81.99	81.96	81.98	82.09	82.03	82.45	79.73
Cupriavidus nantongensis X1	88.56	88.31	88.56	88.64	88.5	88.57	88.39	88.81	87.24	87.17	93.65	93.93	100	92.66	92.68	86.8	87.21	84.57	83.7	82.39	83.27	83.2	84.29	83.96	83.57	83.32	83.9	83.3	83.31	83.9	82.89	82.91	82.85	82.72	82.62	83.28	82.96	82.52	82.74	82.85	82.84	82.42	83.3	83.63	82.43	82.34	82.58	82.49	80.21
Cupriavidus taiwanensis STM 6018	88.18	88.01	88.27	88.14	88.14	88.28	88.06	88.28	86.94	86.9	93.37	92.55	92.7	100	98.89	86.95	87.07	84.52	83.47	82.2	82.44	82.49	83.74	83.6	83.34	83.05	83.09	83.05	83.04	82.94	82.71	82.72	82.73	82.57	82.48	82.48	81.94	82.01	82.3	82.04	82.01	81.97	82.05	81.99	81.94	82.04	81.99	82.43	79.68
Cupriavidus taiwanensis LMG19424	88.17	88.09	88.27	88.17	88.2	88.28	88.08	88.37	87	86.99	93.28	92.53	92.7	98.88	100	86.95	87.06	84.54	83.61	82.29	82.55	82.53	83.74	83.61	83.31	83.05	83.19	83.17	83.12	83.07	82.71	82.72	82.72	82.52	82.51	82.48	81.99	82.05	82.65	82.21	82.16	82.03	82.1	82.05	82.01	82.12	82.08	82.49	79.71
Cupriavidus sp. amp6	86.82	86.64	86.81	86.76	86.81	86.93	86.59	86.52	87.11	87.03	87.04	86.91	86.85	87	87.01	100	93.39	84.48	83.57	82.02	82.17	82.31	83.54	83.45	83	82.82	82.85	82.63	82.65	82.58	82.61	82.63	82.72	82.43	82.42	82.43	81.93	81.9	82.1	81.96	82.01	81.99	81.98	81.92	81.91	82.04	81.96	82.22	79.54
Cupriavidus oxalaticus NBRC 13593	87.2	87.09	87.22	87.21	87.28	87.34	87.08	87.05	87.39	87.42	87.25	87.26	87.3	87.17	87.16	93.37	100	84.73	83.7	82.27	82.51	82.46	83.94	83.76	83.29	83.03	83.13	82.95	82.96	83.05	82.94	82.96	82.72	82.64	82.67	82.7	82.09	82.2	82.79	82.59	82.4	82.19	82.19	82.2	82.16	82.31	82.31	82.44	79.66
Cupriavidus sp. IDO	85.64	85.79	85.22	85.16	85.41	85.39	85.25	85.71	85.57	86.1	84.57	84.64	84.78	84.58	84.63	84.49	84.77	100	83.47	82.45	82.58	82.72	83.33	83.3	82.8	82.58	82.65	82.67	82.7	82.63	82.62	82.62	82.85	82.24	82.31	82.34	81.82	81.98	82.11	82.07	82.06	82	81.95	81.88	81.96	82.09	81.86	82.33	79.54
Cupriavidus pinatubonensis JMP134	83.4	83.44	83.36	83.36	83.43	83.36	83.67	83.38	83.49	83.55	83.53	83.4	83.72	83.42	83.68	83.5	83.64	83.38	100	81.29	81.98	81.51	83.09	82.44	82.21	82.03	82.16	82.18	82.14	82.22	82.07	82.08	82.16	81.94	82.04	82.04	81.6	81.82	82.5	82.14	82.09	81.82	81.83	81.75	81.78	81.95	81.83	82.12	79.33
Cupriavidus basilensis OR16	82.3	82.36	82.35	82.3	82.49	82.38	82.25	82.59	82.38	82.61	82.37	82.33	82.52	82.23	82.45	82.05	82.31	82.45	81.49	100	91.56	87.75	85.5	85.35	82.21	81.96	82.1	82.19	82.22	82.19	81.71	81.68	81.68	81.38	81.4	81.39	80.89	80.98	81.32	81.2	81.13	80.96	80.98	80.95	80.97	81.09	81	81.17	79.4
Cupriavidus basilensis 4G11	82.59	82.64	82.56	82.84	82.7	82.57	82.42	82.7	82.51	82.64	82.42	82.47	83.31	82.38	82.55	82.22	82.48	82.47	81.97	91.56	100	87.68	85.61	85.46	82.28	82.07	82.2	82.3	82.25	82.23	81.73	81.72	81.62	81.47	81.36	82.16	81	81.01	81.36	81.21	81.2	81.03	81.35	81.89	81	81.13	81.01	81.28	79.41
Cupriavidus sp. SK-3	82.99	82.72	82.7	82.73	82.85	82.64	82.53	83.35	82.74	82.88	82.54	82.59	83.33	82.51	82.7	82.35	82.49	82.69	81.71	87.72	87.71	100	85.75	85.56	82.51	82.28	82.65	82.27	82.31	82.26	81.79	81.82	81.71	81.6	81.5	81.53	81.27	81.22	81.54	81.71	81.68	81.21	81.15	81.15	81.2	81.3	81.17	81.38	79.45
Cupriavidus sp. WS	83.87	83.8	83.9	83.87	84.03	83.95	83.66	84.12	83.76	83.84	84.04	84.09	84.62	83.8	83.96	83.59	83.99	83.34	83.32	85.53	85.71	85.78	100	98.51	83.8	83.55	83.72	83.63	83.66	83.97	82.94	82.93	82.56	82.42	82.29	82.34	82.06	82.43	83.24	82.98	82.92	82.36	82.42	82.88	82.34	82.42	82.74	82.23	80.24
Cupriavidus basilensis KF708	83.67	83.73	83.82	83.76	83.91	83.84	83.6	83.93	83.6	83.71	83.88	83.96	84.18	83.71	83.85	83.54	83.83	83.33	82.69	85.39	85.57	85.6	98.59	100	83.77	83.49	83.51	83.56	83.57	83.57	82.85	82.85	82.47	82.32	82.25	82.23	81.79	81.97	82.55	82.28	82.27	81.91	81.97	82.09	81.94	82.09	82.05	82.22	80.05
Cupriavidus sp. HPC(L)	83.05	83.13	83.09	83.06	83.22	83.07	83.01	83.25	83.14	83.23	83.26	83.26	83.58	83.21	83.35	82.9	83.13	82.72	82.38	82.06	82.38	82.35	83.56	83.49	100	98.48	94.27	83.12	83.09	83.05	82.26	82.23	82.16	82.1	81.96	81.99	81.76	81.77	82.18	81.91	81.94	81.75	81.77	81.76	81.73	81.81	81.78	82.05	80
Cupriavidus gilardii JZ4	82.86	82.99	82.94	82.91	83.07	82.92	82.83	83.06	82.93	83.02	83.05	83.03	83.37	82.97	83.13	82.75	82.93	82.55	82.23	81.89	82.22	82.2	83.41	83.3	98.49	100	94.2	82.9	82.85	82.82	82.1	82.08	82	81.91	81.84	81.87	81.63	81.65	82.06	81.79	81.84	81.66	81.7	81.67	81.66	81.75	81.68	81.93	79.93
Cupriavidus gilardii CR3	82.83	82.87	82.89	82.82	83.01	82.89	82.78	83.02	82.97	83.03	83	83.01	83.89	82.96	83.16	82.76	83.04	82.51	82.2	81.89	82.23	82.43	83.47	83.19	94.27	94.19	100	82.92	82.91	83.27	82.06	82.05	82.03	81.88	81.87	81.81	82.73	82	82.56	82.18	82.13	81.65	82.65	82.06	81.85	82.01	81.9	81.87	80.24
Cupriavidus sp. USMAHM13	82.93	82.85	82.91	82.88	83.08	83.01	82.68	82.86	82.8	82.88	83	83.17	83.33	82.98	83.18	82.7	82.93	82.57	82.18	82	82.27	82.13	83.45	83.36	83.03	82.74	82.91	100	99.32	99.19	82.07	82.07	81.89	81.73	81.76	81.72	81.36	81.47	81.84	81.6	81.55	81.36	81.41	81.38	81.37	81.55	81.46	81.68	79.55
Cupriavidus sp. USMAA1020	82.92	82.87	82.85	82.81	83.01	82.93	82.68	82.88	82.84	82.89	83.04	83.18	83.33	82.98	83.17	82.71	82.92	82.59	82.13	82.02	82.24	82.16	83.47	83.39	83.01	82.72	82.91	99.32	100	99.22	82.06	82.04	81.87	81.73	81.73	81.75	81.37	81.45	81.8	81.62	81.56	81.38	81.38	81.38	81.38	81.84	81.46	81.67	79.56
Cupriavidus sp. USMAA2-4	82.86	82.8	82.85	82.79	83.01	82.91	82.68	82.92	82.8	82.86	83	83.21	83.63	82.92	83.12	82.68	83	82.55	82.19	82.03	82.26	82.16	83.62	83.33	83.01	82.72	83.12	99.24	99.26	100	82.02	82	81.86	81.76	81.74	81.76	81.79	82.67	83.28	83.89	82.75	81.63	82.52	82.9	82.53	82.56	82.47	81.63	79.54
Cupriavidus sp. OV096	82.77	82.83	82.82	82.79	82.96	82.87	82.64	82.95	82.83	82.87	82.69	82.82	83.02	82.69	82.83	82.59	82.87	82.59	82.25	81.64	81.84	81.76	82.83	82.72	82.31	82.12	82.21	82.24	82.25	82.2	100	100	84.4	83.55	83.5	83.45	82.82	82.87	83.07	82.95	82.98	82.89	82.86	82.84	82.86	82.94	82.84	83.15	79.34
Cupriavidus sp. OV038	82.77	82.84	82.82	82.79	82.95	82.86	82.62	82.92	82.82	82.87	82.69	82.79	83.02	82.69	82.82	82.57	82.88	82.59	82.26	81.66	81.85	81.77	82.82	82.71	82.32	82.12	82.21	82.24	82.25	82.19	100	100	84.41	83.55	83.49	83.46	82.81	82.87	83.06	82.96	82.98	82.89	82.86	82.85	82.87	82.94	82.83	83.15	79.37
Cupriavidus sp. YR651	82.86	82.97	82.93	82.9	83.05	82.99	82.67	82.99	82.99	83.02	82.63	82.83	82.97	82.76	82.89	82.71	82.74	82.84	82.32	81.64	81.83	81.71	82.52	82.42	82.2	82.02	82.2	82.17	82.12	82.12	84.43	84.43	100	83.55	83.6	83.49	82.93	83.29	83.57	83.38	83.33	83.23	83.28	83.26	83.23	83.32	83.24	83.6	79.53
Ralstonia sp. 25mfcol4.1	82.51	82.62	82.57	82.56	82.73	82.62	82.55	82.64	82.5	82.6	82.47	82.48	82.83	82.54	82.66	82.43	82.63	82.22	82.13	81.35	81.64	81.57	82.32	82.19	82.17	81.93	82.05	81.94	81.95	81.94	83.57	83.57	83.51	100	91.24	90.46	84.18	83.57	83.73	83.72	83.71	83.6	83.6	83.6	83.61	83.7	83.66	83.93	79.47
Cupriavidus pauculus UM1	82.43	82.64	82.51	82.47	82.63	82.51	82.41	82.66	82.49	82.62	82.4	82.42	82.71	82.44	82.63	82.37	82.6	82.22	82.18	81.25	81.5	81.43	82.16	82.09	81.98	81.79	81.97	81.88	81.87	81.92	83.47	83.47	83.51	91.23	100	90.77	84.01	83.56	83.74	83.67	83.61	83.54	83.63	83.61	83.61	83.64	83.56	83.96	79.35
Cupriavidus sp. D384	82.5	82.53	82.59	82.89	82.65	82.6	82.4	82.59	82.43	82.6	82.41	82.48	83.45	82.47	82.66	82.41	82.69	82.29	82.21	81.32	82.31	81.47	82.3	82.16	82.07	81.9	81.99	81.93	81.92	81.99	83.49	83.49	83.48	90.46	90.8	100	84.34	83.57	83.73	83.63	83.59	83.53	83.71	83.97	83.54	83.71	83.64	83.99	79.41
Cupriavidus pauculus KF709	81.91	82.02	82.01	81.95	82.13	81.99	81.92	82.16	82.1	82.1	81.85	81.95	83.28	81.94	82.22	81.89	82.04	81.82	81.84	80.86	81.25	81.22	82.02	81.71	81.78	81.65	82.88	81.59	81.6	82.34	82.81	82.81	82.9	84.19	84.09	84.35	100	83.25	83.63	83.49	83.42	83.06	83.8	83.33	83.2	83.23	83.29	83.29	80.52
Cupriavidus sp. SHE	81.85	82.02	81.92	81.94	82.11	81.98	81.92	82.1	82.27	82.26	81.89	81.95	82.62	81.98	82.27	81.89	82.16	81.94	82.02	80.96	81.25	81.2	82.3	81.85	81.9	81.7	82.25	81.7	81.73	83.39	82.85	82.87	83.32	83.57	83.64	83.55	83.2	100	99.93	97.89	97.21	97.27	97.65	97.62	97.45	96.86	96.73	85.5	79.29
Cupriavidus metallidurans H1130	81.83	82.01	81.93	81.95	82.15	81.98	81.93	82.14	82.29	82.29	81.94	81.96	82.77	82.02	82.31	81.93	82.16	81.94	82.06	80.95	81.26	81.21	82.35	81.89	81.91	81.73	82.25	81.74	81.75	83.28	82.84	82.85	83.37	83.58	83.64	83.56	83.2	99.83	100	97.87	97.25	97.3	97.76	97.66	97.43	96.88	96.61	85.48	79.49
Cupriavidus metallidurans Ni-2	81.9	82.13	82.02	82.02	82.25	82.1	81.96	82.21	82.26	82.28	81.98	82.04	83.16	81.97	82.33	81.94	82.16	81.97	82.1	81.03	81.29	81.25	82.39	81.83	81.84	81.68	82.21	81.74	81.76	83.46	82.86	82.87	83.3	83.65	83.64	83.53	83.3	97.81	97.91	100	98.75	98.88	98.59	98.56	99.06	96.68	96.36	85.46	79.6
Cupriavidus metallidurans CH34	81.86	82.04	82	81.97	82.2	82.04	81.84	82.04	82.22	82.26	81.9	82.05	82.96	81.93	82.26	81.98	82.19	81.95	82.05	80.96	81.28	81.17	82.43	81.89	81.84	81.68	82.16	81.63	81.67	82.86	82.87	82.88	83.23	83.64	83.57	83.52	83.23	97.17	97.3	98.77	100	99.99	98.68	98.54	99.07	96.44	96.41	85.41	79.64
Cupriavidus metallidurans NA1	81.88	82.03	81.96	81.97	82.18	82.02	81.83	82.02	82.23	82.24	81.9	82.03	82.79	81.93	82.25	81.98	82.17	81.94	82.01	80.92	81.26	81.16	82.28	81.79	81.82	81.68	81.87	81.6	81.64	82.07	82.86	82.89	83.21	83.61	83.55	83.51	83.01	97.17	97.29	98.86	99.95	100	98.72	98.61	99.14	96.41	96.4	85.4	79.52
Cupriavidus metallidurans NDB3NO24	81.84	82.05	81.93	81.99	82.16	81.99	81.9	82.15	82.26	82.3	81.97	82.03	83.6	82.01	82.34	81.95	82.16	81.89	82.06	80.96	81.56	81.13	82.35	81.84	81.9	81.76	82.92	81.69	81.69	83.33	82.86	82.87	83.29	83.62	83.69	83.7	83.76	97.55	97.79	98.58	98.59	98.73	100	99.74	99.09	96.55	96.3	85.47	80.14
Cupriavidus metallidurans NBRC 101272	81.81	81.96	81.9	82.34	82.14	81.96	81.85	82.12	82.24	82.27	81.93	81.98	83.85	81.96	82.3	81.9	82.13	81.86	81.98	80.94	82.08	81.13	82.76	81.94	81.88	81.73	82.31	81.66	81.67	83.64	82.84	82.86	83.28	83.61	83.66	83.97	83.29	97.64	97.79	98.67	98.62	98.73	99.85	100	99.18	96.6	96.27	85.44	80.58
Cupriavidus metallidurans NA4	81.87	81.96	81.94	81.92	82.14	82.01	81.85	82.1	82.26	82.22	81.87	81.98	82.66	81.9	82.21	81.89	82.12	81.9	82.03	80.94	81.25	81.17	82.25	81.81	81.83	81.7	82.14	81.63	81.67	83.3	82.85	82.87	83.24	83.6	83.65	83.52	83.19	97.41	97.57	99.09	99.17	99.19	99.17	99.19	100	96.51	96.48	85.42	79.41
Cupriavidus sp. HMR-1	81.94	82.16	81.98	81.94	82.21	82.04	81.98	82.23	82.33	82.36	82.01	82.11	82.49	82.06	82.37	82.01	82.25	82.05	82.19	81.05	81.35	81.27	82.28	81.95	81.88	81.75	82.22	81.79	82.09	83.02	82.92	82.95	83.3	83.71	83.68	83.7	83.22	96.82	96.86	96.65	96.44	96.45	96.51	96.52	96.47	100	98.73	85.53	79.61
Cupriavidus metallidurans NE12	81.81	82.11	81.94	81.92	82.09	81.97	81.92	82.09	82.21	82.21	81.93	82.05	82.83	81.98	82.29	81.95	82.21	81.91	82.01	80.96	81.18	81.12	82.61	81.91	81.87	81.67	82.08	81.67	81.69	82.92	82.85	82.86	83.25	83.68	83.57	83.64	83.26	96.83	96.83	96.58	96.57	96.53	96.49	96.35	96.48	98.87	100	85.47	79.63
Cupriavidus sp. BIS7	82.42	82.56	82.48	82.44	82.59	82.49	82.28	82.48	82.5	82.69	82.41	82.47	82.62	82.45	82.72	82.17	82.38	82.29	82.31	81.13	81.48	81.37	82.14	82.12	82.13	81.99	82.06	81.93	81.88	81.83	83.18	83.16	83.58	83.95	83.99	83.98	83.32	85.5	85.68	85.51	85.45	85.4	85.46	85.42	85.39	85.53	85.48	100	79.43
Ralstonia sp. PBA	79.38	79.82	79.44	79.45	79.85	79.46	79.16	79.83	79.96	80.09	79.59	79.72	80.41	79.66	80.13	79.48	79.6	79.5	79.86	79.37	80.08	79.44	80.18	80	79.98	79.8	80.53	80.11	80.12	80.02	79.31	79.31	79.45	79.46	79.49	79.37	80.56	79.26	80.37	80.02	80.25	79.47	80.22	80.53	79.41	79.61	79.79	79.36	100
Ralstonia sp. NFACC01	79.67	79.97	79.73	79.65	80.03	79.72	79.49	80.1	80.12	80.07	79.57	79.61	79.79	79.65	79.99	79.58	79.74	79.74	80	79.22	79.77	79.37	79.56	79.59	79.92	79.8	80.04	80.04	80.1	80.01	79.27	79.26	79.44	79.52	79.62	79.47	79.11	79.34	80.04	79.71	79.81	79.47	79.43	79.38	79.39	79.52	79.35	79.6	78.92
Ralstonia pickettii SSH4	79.6	80.03	79.7	79.69	80.08	79.71	79.49	79.98	80.07	80.09	79.51	79.7	79.9	79.59	79.98	79.5	79.84	79.62	80.03	79.22	80.04	79.23	79.58	79.55	79.93	79.89	80.26	79.89	79.92	80.16	79.25	79.24	79.5	79.53	79.67	79.54	79.18	79.33	80.62	79.96	80.02	79.44	79.42	79.36	79.34	79.52	79.38	79.67	79.06
Ralstonia sp. UNC404CL21Col	79.71	80.05	79.84	79.75	80.1	79.85	79.71	80.23	80.18	80.14	79.8	79.83	80.05	79.72	80.11	79.76	80.03	79.94	80.09	79.35	79.78	79.57	79.79	79.78	80.28	80.12	80.32	80.13	80.13	80.11	79.37	79.41	79.66	79.58	79.77	79.74	79.4	79.67	80.28	79.94	79.9	79.63	79.69	79.65	79.64	79.69	79.59	79.78	78.88
Ralstonia pickettii 52	79.8	80.14	79.92	79.87	80.2	79.91	79.74	80.16	80.28	80.26	79.82	79.93	80.1	79.76	80.23	79.81	79.99	79.88	80.24	79.48	79.83	79.55	79.72	79.7	80.18	80.03	80.43	80.13	80.11	80.09	79.53	79.54	79.68	79.64	79.77	79.73	79.37	79.69	80.4	80.04	80	79.7	79.77	79.74	79.66	79.72	79.54	79.86	79.06
Ralstonia pickettii ICMP-8657	79.69	80.06	79.75	79.72	80.03	79.73	79.62	80.08	80.24	80.28	79.73	79.89	80.84	79.7	80.1	79.71	80.1	79.66	80.19	79.23	79.74	79.44	80.43	80.42	80.01	79.9	80.49	80.09	80.14	81.31	79.44	79.48	79.64	79.57	79.78	79.67	80.26	80.91	81.8	81.78	81.42	80.29	80.2	80.97	80.57	80.04	81.53	79.76	80
Ralstonia pickettii 12D	79.77	80.11	79.81	79.75	80.07	79.77	79.7	80.15	80.31	80.41	79.82	79.98	80.29	79.78	80.21	79.78	80.03	79.83	80.13	79.21	80.12	79.43	79.8	79.78	79.99	79.93	80.37	80.18	80.15	80.54	79.54	79.53	79.64	79.67	79.8	79.67	80.23	79.62	80.54	80.27	80.57	79.83	79.79	79.75	79.6	79.7	79.56	79.87	79.44
Ralstonia sp. 5_2_56FAA	79.68	80.04	79.76	79.69	80.03	79.74	79.63	80.05	80.21	80.25	79.73	79.9	80.14	79.69	80.15	79.69	79.99	79.85	80.09	79.23	79.65	79.42	80.02	79.81	79.97	79.92	80.51	79.98	80.03	80.28	79.47	79.49	79.57	79.58	79.7	79.8	79.64	79.65	80.73	80.43	80.29	79.66	81.03	80.92	81.19	79.67	79.59	79.73	79.36
Ralstonia pickettii 5_7_47FAA	79.67	80.05	79.8	79.73	80.05	79.76	79.66	80.08	80.21	80.27	79.73	79.92	80.17	79.71	80.15	79.7	80.03	79.86	80.12	79.26	79.69	79.43	80.05	79.82	79.98	79.92	80.5	79.99	80.04	80.29	79.44	79.47	79.58	79.57	79.7	79.77	79.67	79.63	80.69	80.45	80.35	79.65	81.03	80.93	81.24	79.7	79.61	79.71	79.34
Ralstonia sp. UNCCL144	79.69	80.03	79.76	79.73	80.06	79.74	79.59	80.22	80.24	80.26	79.72	79.91	80.28	79.71	80.14	79.7	80.12	79.83	80.18	79.23	79.68	79.44	80.12	79.88	79.98	79.91	80.5	79.99	80.03	80.49	79.43	79.49	79.56	79.56	79.69	79.77	79.55	79.78	81.54	81.03	80.6	79.77	81.09	81	79.73	79.92	79.78	79.7	79.37
Ralstonia pickettii NBRC 102503	79.63	80.08	79.79	79.74	80.14	79.8	79.64	80.01	80.28	80.32	79.76	79.89	80.07	79.75	80.25	79.8	80.15	79.77	80.19	79.27	79.73	79.45	79.97	79.9	80.01	79.94	80.2	80.06	80.09	80.73	79.49	79.52	79.59	79.56	79.72	79.73	79.35	79.8	82.25	81.32	80.63	79.7	79.9	79.76	79.77	79.85	79.77	79.73	78.93
Ralstonia pickettii ATCC 27511	79.64	80.1	79.79	79.76	80.17	79.82	79.63	80.03	80.26	80.32	79.75	79.9	80.06	79.74	80.23	79.79	80.13	79.76	80.21	79.27	79.71	79.47	79.97	79.89	80.03	79.93	80.23	80.04	80.1	80.72	79.46	79.5	79.58	79.56	79.73	79.75	79.34	79.78	82.23	81.3	80.66	79.71	79.9	79.78	79.79	79.85	79.77	79.71	78.92
Ralstonia pickettii H2Cu2	79.6	80.06	79.73	79.73	80.1	79.75	79.65	80	80.33	80.43	79.72	79.86	80.42	79.74	80.17	79.71	80.13	79.6	80.14	79.2	79.73	79.32	80.26	79.89	79.94	79.87	80.7	80.13	80.16	80.95	79.53	79.57	79.58	79.54	79.74	79.7	80.55	80.22	82.16	81.65	81.01	79.86	80.5	80.6	80.23	80.39	81.69	79.8	79.65
Ralstonia pickettii OR214	79.73	80.05	79.8	79.74	80.08	79.78	79.66	80.12	80.17	80.33	79.72	79.94	80.41	79.7	80.13	79.64	80.13	79.77	80.02	79.45	79.89	79.39	80.16	79.8	80.12	80.07	80.73	80.07	80.05	80.72	79.49	79.52	79.65	79.57	79.69	79.73	80.14	80.08	81.03	80.68	80.39	79.68	80.64	80.5	80.07	79.92	79.93	79.64	79.12
Ralstonia pickettii CW2	79.75	79.95	79.79	79.71	80.12	79.78	79.59	80.22	80.21	80.27	79.71	79.97	80.15	79.68	80.13	79.67	79.99	79.68	80.01	79.26	80.14	79.45	79.96	79.74	80.11	80.07	80.6	80.05	80.07	80.47	79.44	79.48	79.6	79.55	79.64	79.63	80.5	79.67	80.45	80.09	80.36	79.65	80.33	80.29	79.4	79.65	79.5	79.62	79.55
Ralstonia pickettii H2Cu5	79.77	80.01	79.79	79.71	80.08	79.76	79.67	80.17	80.17	80.26	79.72	79.98	80.44	79.71	80.2	79.68	80.14	79.81	80.17	79.33	80.25	79.43	80.1	79.89	80.09	80.04	80.61	80.08	80.12	81.07	79.49	79.49	79.6	79.52	79.7	79.66	80.69	79.97	81.3	80.81	80.76	79.76	80.05	79.96	81.51	80.11	80	79.65	78.96
Ralstonia pickettii 12J	79.6	80.01	79.82	79.74	80.1	79.79	79.67	80.09	80.23	80.3	79.68	79.92	80.58	79.8	80.24	79.76	80.13	79.67	80.01	79.32	80.08	79.34	80.15	79.91	80.1	80.06	81.04	80.08	80.11	81.65	79.59	79.61	79.6	79.61	79.73	79.63	80.25	80.24	81.04	80.87	81.28	80.07	80.12	80.3	80.02	80.5	80.9	79.75	79.22
Ralstonia mannitolilytica SN82F48	80.02	80.16	79.99	79.92	80.26	79.98	79.84	80.4	80.39	80.36	80.14	80.1	80.95	80.13	80.59	79.94	80.38	79.82	80.36	79.52	79.96	79.65	80.23	80.1	80.38	80.31	80.86	80.33	80.34	80.79	79.69	79.69	79.84	79.62	79.9	79.72	81.01	79.93	82.27	81.22	80.75	79.9	80.5	80.42	79.99	80.14	80.14	79.88	80.11
Ralstonia mannitolilytica MRY14-0246	79.96	80.17	80.03	79.98	80.3	80.04	79.86	80.32	80.34	80.32	80.09	80.1	80.59	80.12	80.48	79.96	80.29	79.86	80.33	79.55	79.98	79.65	80.33	80.91	80.37	80.26	80.96	80.3	80.33	80.97	79.76	79.75	79.83	79.57	79.87	79.67	80.15	80.18	81.35	80.77	81.1	80	80.39	80.43	80.03	80.2	80.28	79.86	79.63
Ralstonia mannitolilytica GML-Rals1-TR	79.95	80.14	79.98	79.92	80.27	79.99	79.83	80.32	80.36	80.35	80.07	80.08	80.41	80.07	80.41	79.88	80.35	79.84	80.29	79.53	79.96	79.62	80.44	80.58	80.4	80.31	81.16	80.28	80.31	81.03	79.73	79.72	79.8	79.52	79.85	79.67	80.75	80.14	81.89	81.52	81.04	79.94	81.46	80.78	80.11	80.33	80.27	79.86	80.16
Ralstonia mannitolilytica WCHRM065694	80	80.17	79.99	79.93	80.3	80.01	79.86	80.33	80.45	80.42	80.12	80.12	80.29	80.12	80.51	79.96	80.21	79.91	80.29	79.55	80	79.65	79.98	80.02	80.41	80.32	80.59	80.32	80.36	80.48	79.74	79.74	79.84	79.55	79.89	79.72	80.07	79.63	80.33	80	79.94	79.68	79.9	79.83	79.71	79.77	79.61	79.87	79.63
Ralstonia pickettii FDAARGOS_410	79.98	80.23	80.02	79.98	80.31	80.03	79.81	80.41	80.38	80.4	80.09	80.18	80.4	80.1	80.46	80.06	80.14	79.97	80.29	79.64	79.99	79.62	80.13	80.14	80.53	80.35	80.56	80.48	80.47	80.46	79.7	79.68	79.78	79.62	79.99	79.77	79.61	79.78	80.44	80.17	80.11	79.84	79.94	79.86	79.82	79.86	79.78	79.98	79.18
Ralstonia mannitolilytica SN83A39	79.98	80.23	80	79.96	80.3	80.01	79.79	80.35	80.43	80.39	80.13	80.16	80.34	80.15	80.48	80.04	80.23	79.97	80.3	79.61	80.04	79.68	80.08	80.49	80.55	80.44	81.25	80.43	80.48	80.46	79.74	79.72	79.81	79.66	80.02	79.8	80.49	79.88	80.42	80.25	80.08	79.83	80.81	80.06	79.93	79.84	79.83	79.96	79.84
Ralstonia mannitolilytica WCHRM065837	80.01	80.24	80.01	80.05	80.31	80	79.78	80.34	80.44	80.44	80.13	80.19	80.41	80.11	80.5	79.99	80.17	80.02	80.29	79.63	80.02	79.69	80.15	80.25	80.57	80.41	82.19	80.43	80.45	80.42	79.71	79.69	79.79	79.65	79.96	79.79	80.96	79.88	80.49	80.21	80.12	79.86	81.18	80.09	79.83	79.85	79.73	79.97	80.34
Ralstonia insidiosa WCHRI065437	79.72	80.11	79.86	79.8	80.14	79.79	79.6	80.15	80.23	80.22	79.67	79.88	80.42	79.75	80.11	79.84	80.18	79.77	80.25	79.29	79.7	79.34	80.07	79.74	80.02	79.95	80.76	79.94	79.98	80.84	79.43	79.44	79.6	79.52	79.78	79.7	80.4	80.29	82.37	81.58	80.84	79.62	80.45	80.33	81.66	80.33	80.05	79.6	79.45
Ralstonia insidiosa ATCC 49129	79.7	80.18	79.95	79.87	80.12	79.85	79.61	80.17	80.16	80.14	79.68	79.86	81.2	79.75	80.1	79.82	80.2	79.78	80.12	79.31	79.68	79.39	80.06	79.65	80.01	79.97	80.19	79.98	79.98	80.45	79.44	79.45	79.63	79.53	79.77	79.7	79.77	80.14	80.52	80.58	80.67	80.41	80.14	80.39	79.89	79.53	80.58	79.6	78.87
Ralstonia insidiosa WCHRI065162	79.71	80.01	79.8	79.77	80.07	79.77	79.63	80.2	80.26	80.17	79.76	79.9	80.53	79.76	80.1	79.77	80.12	79.86	80.26	79.26	80.12	79.46	79.81	79.87	80.05	80	80.29	80.03	80.03	80.63	79.52	79.49	79.68	79.6	79.76	79.75	79.55	79.78	81.45	81.17	81.01	79.9	79.85	79.95	79.83	80.18	80.45	79.66	79.28
Ralstonia solanacearum 58_RSOL	79.73	80.17	79.85	79.83	80.2	79.87	79.71	80.26	80.3	80.2	79.65	79.84	80.71	79.76	80.16	79.8	80.24	79.72	80.18	79.27	79.58	79.41	80.08	80.29	80.01	79.93	80.25	80.08	80.07	81.36	79.48	79.48	79.58	79.61	79.79	79.78	79.74	82.18	81.51	81.25	81.57	80.25	80.18	80.36	80.07	79.93	80.8	79.59	79.21
Ralstonia insidiosa FC1138	79.7	80.12	79.89	79.83	80.2	79.89	79.72	80.26	80.33	80.23	79.67	79.85	80.23	79.81	80.16	79.78	80.14	79.76	80.09	79.24	79.62	79.3	79.71	80.06	79.98	79.88	80.2	80.05	80.08	80.7	79.49	79.5	79.56	79.65	79.78	79.68	79.7	80.86	81.77	80.43	81.07	80.04	79.63	79.95	79.56	79.89	81.28	79.58	79.45
Ralstonia sp. AU12-08	79.73	80.1	79.86	79.83	80.16	79.88	79.72	80.28	80.3	80.25	79.65	79.82	81.34	79.75	80.15	79.77	80.26	79.79	80.17	79.23	79.6	79.26	80.38	79.88	79.99	79.86	80.46	80.05	80.07	81.43	79.49	79.52	79.58	79.62	79.8	79.74	80.27	80.56	81.84	81.62	81.49	80.59	80.51	80.78	80.35	80.01	81.01	79.56	79.07
Ralstonia sp. NT80	79.71	80.1	79.9	79.86	80.19	79.9	79.75	80.22	80.31	80.21	79.7	79.83	80.23	79.78	80.2	79.83	80.1	79.75	80.13	79.28	79.62	79.33	79.7	79.9	80	79.91	80.2	80.08	80.06	80.42	79.49	79.49	79.56	79.63	79.79	79.74	79.33	79.52	80.21	80.17	80.27	79.72	79.6	79.72	79.55	79.79	80.6	79.59	79.33
Ralstonia sp. MD27	79.9	80.22	79.95	79.89	80.24	79.93	79.79	80.24	80.23	80.21	79.79	79.99	80.54	79.94	80.33	79.89	80.06	79.7	80.15	79.32	80.2	79.45	80.07	79.84	80.1	79.96	80.26	80.05	80.05	80.84	79.61	79.61	79.6	79.65	79.8	79.79	79.72	82.06	80.4	80.32	80.18	79.91	79.89	80.11	79.87	79.58	80.08	79.76	78.81
Ralstonia sp. A12	79.61	79.98	79.76	79.74	80.05	79.74	79.6	80.03	80.1	80.16	79.66	79.86	80.04	79.81	80.15	79.64	80.02	79.64	79.96	79.25	79.59	79.36	79.65	79.66	79.87	79.86	80.07	80.12	80.18	80.18	79.4	79.38	79.54	79.58	79.66	79.66	79.25	79.61	80.24	79.8	79.77	79.52	79.59	79.53	79.5	79.57	79.42	79.51	78.8
Ralstonia solanacearum CMR15	80.53	80.7	80.65	80.59	80.86	80.62	80.46	80.96	80.98	80.98	80.52	80.73	80.82	80.56	80.95	80.5	80.69	80.37	80.46	79.91	80.41	80.11	80.72	80.74	81	80.82	80.92	80.83	80.88	80.8	80.08	80.07	80.05	80.07	80.17	80.23	79.7	79.86	80.49	80.25	80.23	79.97	79.93	79.94	79.93	80.09	79.86	80.05	79.36
Ralstonia solanacearum CFBP3059	80.55	80.85	80.67	80.6	80.91	80.63	80.5	81	81.03	81.08	80.63	80.89	81.02	80.65	81.05	80.52	80.74	80.39	80.51	80.05	80.5	80.18	80.85	80.85	80.98	80.9	81.02	81.04	81.07	80.99	80.19	80.19	80.22	80.05	80.22	80.13	79.76	79.91	80.64	80.38	80.35	80.08	80	79.98	80.04	80.2	80.01	80.15	79.47
Ralstonia solanacearum UTT-25	80.81	81.08	80.91	80.8	81.15	80.86	80.73	81.29	81.19	81.27	80.86	81.08	81.2	80.84	81.19	80.79	81.05	80.7	80.74	80.29	80.72	80.31	81	81.02	81.19	81.13	81.3	81.23	81.31	81.21	80.36	80.38	80.2	80.31	80.42	80.4	79.83	80.03	80.73	80.42	80.38	80.13	80.07	80.04	80.08	80.21	80.03	80.28	79.48
Ralstonia solanacearum Rs-10-244	80.56	80.81	80.68	80.63	80.91	80.68	80.49	81.02	81.01	81.02	80.62	80.85	80.91	80.64	80.91	80.45	80.84	80.47	80.49	80.1	80.49	80.15	80.88	80.85	81.08	80.94	81.05	80.93	80.96	80.86	80.18	80.22	80.08	80.1	80.23	80.25	79.68	79.87	80.45	80.23	80.17	79.95	79.88	79.87	79.88	80.06	79.9	80.16	79.32
Ralstonia solanacearum SEPPX05	80.55	80.8	80.64	80.59	80.92	80.65	80.5	80.99	81	81.02	80.63	80.84	80.93	80.63	80.97	80.52	80.81	80.45	80.49	80.05	80.56	80.11	80.82	80.82	81.06	80.91	81.1	80.94	80.98	81	80.21	80.22	80.09	80.15	80.2	80.27	79.69	79.77	80.57	80.2	80.17	79.93	79.84	79.79	79.87	80.03	79.83	80.17	79.32
Ralstonia solanacearum UW757	80.5	80.69	80.64	80.56	80.84	80.62	80.45	80.94	80.95	81.02	80.56	80.81	80.89	80.6	80.82	80.45	80.79	80.44	80.41	80.06	80.47	80.08	80.84	80.81	81.01	80.88	81.01	80.9	80.95	80.87	80.16	80.19	80.06	80.08	80.17	80.15	79.66	79.81	80.45	80.18	80.17	79.95	79.86	79.82	79.9	80.07	79.84	80.15	79.33
Ralstonia solanacearum GMI1000	80.51	80.79	80.65	80.59	80.88	80.63	80.51	80.97	81	81.02	80.6	80.79	80.93	80.62	80.88	80.5	80.77	80.41	80.43	80.06	80.47	80.11	80.86	80.84	81.04	80.92	81.05	80.92	80.97	80.9	80.17	80.2	80.06	80.1	80.19	80.23	79.74	79.8	80.52	80.2	80.34	79.97	80.03	79.87	79.88	80.13	80.02	80.14	79.43
Ralstonia solanacearum Y45	80.58	80.86	80.72	80.67	80.9	80.71	80.57	81.01	81	81.01	80.77	80.95	80.99	80.75	80.99	80.64	80.92	80.5	80.46	80.13	80.47	80.25	80.95	81.05	81.11	80.99	81.12	81	81.03	80.88	80.3	80.32	80.13	80.24	80.27	80.3	79.87	79.98	80.43	80.19	80.15	80.03	79.9	80.22	79.92	80.11	80	80.21	79.38
Ralstonia solanacearum RD15	80.53	80.83	80.65	80.59	80.88	80.66	80.51	81.04	81.01	81.05	80.62	80.84	80.97	80.64	80.99	80.51	80.84	80.44	80.54	80.08	80.54	80.15	80.89	80.88	81.01	80.9	81.06	80.93	80.96	80.88	80.2	80.22	80.08	80.12	80.19	80.24	79.72	79.86	80.58	80.27	80.24	79.98	79.94	79.94	79.95	80.09	79.9	80.11	79.42
Ralstonia solanacearum Rs-09-161	80.58	80.77	80.66	80.59	80.88	80.64	80.55	80.95	80.95	81	80.59	80.81	80.92	80.66	80.9	80.5	80.8	80.43	80.48	79.97	80.4	80.02	80.87	80.81	81.08	80.9	81.03	80.89	80.9	80.86	80.24	80.25	80.1	80.11	80.18	80.21	79.68	79.83	80.44	80.2	80.14	79.96	79.85	79.85	79.87	80.09	79.87	80.11	79.33
Ralstonia solanacearum CaRs-Mep	80.55	80.72	80.68	80.61	80.85	80.64	80.51	80.92	80.94	80.98	80.59	80.82	80.91	80.68	80.91	80.56	80.83	80.39	80.42	79.94	80.37	80.02	80.84	80.81	81.06	80.89	81.06	80.88	80.93	80.83	80.19	80.2	80.11	80.15	80.15	80.27	79.71	79.8	80.38	80.18	80.16	80	79.82	79.81	79.91	80.1	79.88	80.15	79.34
Ralstonia solanacearum PSS4	80.54	80.82	80.65	80.58	80.88	80.65	80.53	80.96	81.01	81.05	80.62	80.85	80.95	80.65	80.97	80.52	80.84	80.46	80.52	80.08	80.53	80.09	80.82	80.82	81.02	80.86	81.05	80.95	80.99	80.89	80.18	80.21	80.06	80.14	80.19	80.21	79.68	79.83	80.5	80.27	80.21	79.99	79.88	79.86	79.91	80.03	79.88	80.13	79.4
Ralstonia solanacearum CQPS-1	80.56	80.84	80.69	80.59	80.9	80.65	80.52	80.96	80.96	81.05	80.59	80.84	80.97	80.63	80.86	80.47	80.79	80.48	80.48	80.06	80.49	80.1	80.84	80.82	80.97	80.85	80.99	80.94	80.96	80.9	80.23	80.21	80.05	80.08	80.21	80.24	79.72	79.86	80.42	80.25	80.21	79.98	79.87	79.89	79.93	80.03	79.82	80.14	79.38
Ralstonia solanacearum Rs-T02	80.52	80.75	80.66	80.58	80.83	80.62	80.5	80.95	80.89	80.97	80.62	80.83	81	80.66	80.89	80.47	80.8	80.41	80.43	80.03	80.38	80.07	80.85	80.97	81.03	80.86	81.03	80.87	80.9	80.87	80.15	80.16	80.06	80.05	80.16	80.22	79.81	79.83	80.44	80.24	80.67	80.04	79.91	79.91	79.9	80.06	80.1	80.11	79.53
Ralstonia solanacearum PSS216	80.55	80.8	80.69	80.59	80.92	80.67	80.5	80.99	80.94	81.03	80.64	80.85	80.94	80.63	80.94	80.46	80.81	80.45	80.53	80.06	80.47	80.11	80.83	80.82	81.01	80.9	81.08	80.96	81.01	80.91	80.19	80.21	80.09	80.07	80.18	80.23	79.72	79.84	80.5	80.28	80.22	79.98	79.89	79.85	79.94	80.06	79.88	80.14	79.39
Ralstonia solanacearum RSCM	80.55	80.76	80.69	80.61	80.91	80.66	80.53	81	80.99	81.05	80.62	80.86	80.9	80.67	80.93	80.49	80.81	80.43	80.49	80.08	80.5	80.1	80.84	80.82	81.02	80.87	81.1	80.95	80.99	80.98	80.16	80.19	80.09	80.06	80.2	80.17	79.67	79.83	80.63	80.41	80.3	79.96	79.87	79.86	79.93	80.08	79.94	80.11	79.38
Ralstonia solanacearum OE1-1	80.56	80.76	80.68	80.62	80.93	80.67	80.51	80.99	80.99	81	80.64	80.82	80.96	80.66	80.94	80.51	80.81	80.4	80.54	79.99	80.44	79.99	80.85	80.83	81.04	80.91	81.04	80.97	80.99	80.96	80.16	80.16	80.07	80.07	80.19	80.22	79.67	79.83	80.49	80.22	80.16	79.97	79.85	79.82	79.92	80.02	79.84	80.12	79.35
Ralstonia solanacearum EP1	80.55	80.81	80.65	80.59	80.86	80.62	80.51	81	80.97	80.99	80.63	80.85	80.93	80.64	80.92	80.48	80.78	80.46	80.53	80.07	80.5	80.13	80.85	80.83	81	80.89	81.04	80.96	80.98	80.94	80.15	80.16	80.06	80.07	80.18	80.21	79.66	79.81	80.49	80.27	80.16	79.98	79.84	79.81	79.92	80.03	79.82	80.13	79.33
Ralstonia solanacearum PSS1308	80.54	80.81	80.66	80.61	80.9	80.64	80.51	81.01	80.99	81	80.64	80.87	80.98	80.65	80.92	80.49	80.81	80.46	80.54	80.07	80.51	80.11	80.86	80.85	81.04	80.91	81.09	81	81.01	80.94	80.15	80.16	80.07	80.1	80.19	80.2	79.69	79.84	80.48	80.26	80.19	79.97	79.87	79.86	79.91	80.03	79.82	80.13	79.43
Ralstonia solanacearum YC40-M	80.5	80.79	80.66	80.56	80.89	80.64	80.52	81.01	81.03	81.08	80.62	80.85	80.94	80.63	80.89	80.5	80.82	80.46	80.48	80.05	80.53	80.15	80.85	80.83	81.06	80.92	81.05	80.97	80.99	81.1	80.24	80.25	80.07	80.11	80.25	80.18	79.77	79.85	80.5	80.19	80.27	80.07	79.87	79.89	79.92	80.08	79.95	80.12	79.35
Ralstonia solanacearum FQY_4	80.51	80.8	80.66	80.58	80.91	80.64	80.5	81.01	80.99	81.07	80.63	80.87	80.95	80.64	80.9	80.48	80.81	80.44	80.47	80.02	80.49	80.12	80.87	80.82	81.07	80.89	81.03	80.92	80.95	81.03	80.2	80.2	80.06	80.11	80.21	80.2	79.74	79.86	80.49	80.22	80.25	80.06	79.87	79.89	79.96	80.05	79.95	80.14	79.36
Ralstonia solanacearum P781	80.58	80.84	80.69	80.62	80.94	80.68	80.5	81.05	81.06	81.11	80.67	80.89	80.98	80.67	80.99	80.61	80.9	80.48	80.49	80.09	80.54	80.18	80.92	80.85	81.06	80.92	81.07	81	81.03	80.96	80.25	80.26	80.12	80.17	80.29	80.26	79.68	79.83	80.48	80.23	80.19	79.99	79.88	79.84	79.92	80.06	79.88	80.15	79.35
Ralstonia solanacearum FJAT-91	80.5	80.76	80.66	80.6	80.9	80.67	80.46	80.99	80.96	80.99	80.59	80.84	80.9	80.62	80.94	80.47	80.81	80.42	80.46	80.06	80.47	80.08	80.82	80.78	81.05	80.89	81.04	80.93	80.95	80.88	80.2	80.22	80.06	80.1	80.21	80.22	79.7	79.84	80.43	80.2	80.12	79.92	79.86	79.8	79.92	80	79.75	80.12	79.32
Ralstonia solanacearum FJAT-1458	80.55	80.77	80.68	80.6	80.9	80.66	80.48	81.02	80.94	81	80.64	80.84	80.95	80.64	80.96	80.5	80.8	80.44	80.51	80.05	80.46	80.14	80.85	80.88	81.07	80.91	81.05	80.92	80.93	80.9	80.22	80.24	80.06	80.11	80.18	80.27	79.72	79.82	80.47	80.22	80.18	79.95	79.83	79.81	79.9	80.03	79.81	80.11	79.37
Ralstonia solanacearum KACC10709	80.56	80.8	80.69	80.62	80.93	80.69	80.48	81.03	81	81.02	80.61	80.83	81	80.68	81	80.56	80.85	80.49	80.46	80.07	80.53	80.1	80.88	80.91	81.09	80.91	81.05	80.95	80.98	80.91	80.25	80.24	80.07	80.17	80.22	80.28	79.72	79.8	80.4	80.22	80.19	79.97	79.89	79.87	79.9	80.04	79.85	80.09	79.37
Ralstonia solanacearum SD54	80.54	80.73	80.65	80.59	80.88	80.65	80.48	81.02	80.95	80.99	80.63	80.81	80.93	80.65	80.94	80.49	80.79	80.33	80.45	79.96	80.36	79.98	80.85	80.81	81.05	80.92	81.02	80.92	80.92	80.88	80.23	80.24	80.03	80.16	80.22	80.26	79.75	79.84	80.45	80.23	80.16	79.94	79.85	79.82	79.89	79.99	79.82	80.11	79.36
Ralstonia solanacearum PSS190	80.54	80.73	80.68	80.62	80.9	80.66	80.5	81.01	80.97	81.02	80.6	80.81	80.97	80.64	80.97	80.58	80.86	80.35	80.49	79.97	80.39	79.98	80.82	80.82	81.04	80.9	81.06	80.9	80.9	80.85	80.21	80.24	80.08	80.15	80.2	80.25	79.66	79.87	80.51	80.28	80.19	79.96	79.87	79.86	79.91	80.05	79.82	80.16	79.35
Ralstonia solanacearum PSI07	80.5	80.75	80.6	80.52	80.87	80.6	80.4	80.79	80.84	80.89	80.37	80.65	80.81	80.51	80.83	80.33	80.59	80.29	80.35	80	80.37	80.06	80.58	80.56	80.89	80.76	80.95	80.74	80.78	80.72	80.15	80.13	79.94	79.92	79.99	80.13	79.59	79.76	80.38	80	80.07	79.84	79.71	79.67	79.73	80	79.8	80.02	79.46
Ralstonia solanacearum KACC 10722	80.47	80.68	80.57	80.52	80.84	80.57	80.36	80.76	80.81	80.9	80.42	80.62	80.83	80.47	80.8	80.34	80.64	80.2	80.37	79.9	80.29	80.02	80.59	80.57	80.92	80.77	80.93	80.68	80.73	80.66	80.15	80.12	80.02	79.93	80.05	80.11	79.64	79.86	80.48	80.05	80.11	79.86	79.79	79.75	79.79	79.99	79.83	79.94	79.45
Ralstonia solanacearum CFBP3858	80.31	80.68	80.43	80.37	80.66	80.41	80.33	80.67	80.84	80.92	80.45	80.68	80.84	80.53	80.77	80.42	80.67	80.36	80.41	80.01	80.45	80.13	80.68	80.7	80.84	80.71	80.98	80.77	80.82	80.73	80.12	80.13	79.97	80.02	80	80.13	79.68	79.82	80.43	80.08	80.11	79.85	79.79	79.73	79.82	80.02	79.92	80	79.6
Ralstonia solanacearum 23-10BR	80.37	80.68	80.42	80.37	80.66	80.39	80.31	80.67	80.78	80.84	80.44	80.7	80.84	80.55	80.82	80.39	80.63	80.36	80.42	79.98	80.41	80.11	80.62	80.63	80.81	80.66	80.97	80.76	80.78	80.73	80.04	80.07	79.95	79.93	79.95	80.06	79.6	79.75	80.43	80.02	80.04	79.75	79.74	79.7	79.7	79.94	79.81	79.99	79.53
Ralstonia solanacearum GEO_96	80.34	80.61	80.46	80.37	80.67	80.4	80.26	80.68	80.8	80.84	80.42	80.63	80.73	80.52	80.8	80.4	80.63	80.28	80.41	79.92	80.36	80.02	80.6	80.6	80.84	80.74	80.95	80.79	80.82	80.72	80.05	80.08	79.9	79.94	79.91	80.07	79.66	79.84	80.52	80.08	80.11	79.84	79.81	79.77	79.82	79.94	79.84	80.01	79.57
Ralstonia solanacearum GEO_6	80.34	80.61	80.44	80.37	80.65	80.39	80.24	80.68	80.78	80.84	80.42	80.66	80.75	80.51	80.8	80.4	80.61	80.27	80.4	79.89	80.36	80	80.6	80.6	80.81	80.74	80.99	80.78	80.82	80.72	80.01	80.07	79.87	79.94	79.93	80.04	79.67	79.83	80.5	80.09	80.08	79.81	79.79	79.76	79.77	79.96	79.82	79.99	79.53
Ralstonia solanacearum UW365	80.33	80.61	80.45	80.38	80.64	80.38	80.26	80.67	80.79	80.82	80.41	80.63	80.75	80.51	80.8	80.38	80.61	80.27	80.43	79.92	80.35	80.02	80.59	80.61	80.82	80.73	80.96	80.79	80.82	80.7	80.03	80.09	79.9	79.94	79.94	80.05	79.68	79.81	80.51	80.07	80.09	79.83	79.8	79.76	79.77	79.94	79.82	79.99	79.54
Ralstonia solanacearum GEO_99	80.34	80.62	80.46	80.37	80.66	80.39	80.25	80.68	80.77	80.83	80.42	80.63	80.73	80.5	80.82	80.4	80.6	80.27	80.42	79.91	80.37	80.01	80.6	80.61	80.84	80.74	80.98	80.8	80.84	80.72	80.05	80.09	79.9	79.95	79.93	80.06	79.66	79.81	80.5	80.08	80.07	79.83	79.8	79.76	79.78	79.92	79.83	79.99	79.55
Ralstonia solanacearum GEO_57	80.33	80.6	80.44	80.36	80.65	80.37	80.23	80.67	80.79	80.84	80.42	80.64	80.74	80.51	80.8	80.38	80.6	80.27	80.44	79.93	80.34	79.99	80.62	80.62	80.83	80.74	80.98	80.78	80.81	80.71	80.06	80.09	79.87	79.95	79.95	80.07	79.69	79.82	80.5	80.06	80.09	79.81	79.79	79.73	79.8	79.93	79.82	80	79.54
Ralstonia solanacearum GEO_55	80.34	80.62	80.46	80.39	80.67	80.37	80.24	80.67	80.8	80.87	80.43	80.64	80.75	80.51	80.82	80.4	80.64	80.29	80.42	79.93	80.36	80.04	80.61	80.62	80.84	80.76	80.99	80.8	80.84	80.73	80.07	80.09	79.93	79.96	79.96	80.05	79.67	79.83	80.48	80.08	80.1	79.81	79.79	79.76	79.8	79.93	79.81	80.01	79.57
Ralstonia solanacearum UW24	80.33	80.65	80.43	80.37	80.63	80.38	80.26	80.67	80.81	80.86	80.42	80.63	80.75	80.52	80.81	80.39	80.62	80.27	80.43	79.93	80.36	80.02	80.61	80.63	80.81	80.73	80.95	80.8	80.85	80.72	80.02	80.08	79.9	79.95	79.95	80.05	79.66	79.81	80.49	80.05	80.08	79.83	79.8	79.76	79.75	79.93	79.81	80.01	79.53
Ralstonia solanacearum NCPPB 909	80.35	80.63	80.45	80.39	80.68	80.4	80.29	80.72	80.81	80.88	80.45	80.66	80.77	80.53	80.83	80.43	80.63	80.32	80.47	79.96	80.37	80.02	80.62	80.64	80.81	80.76	81	80.82	80.85	80.76	80.05	80.09	79.92	79.97	79.97	80.08	79.67	79.85	80.51	80.1	80.14	79.85	79.83	79.8	79.82	79.96	79.84	80.02	79.58
Ralstonia solanacearum CFIA906	80.33	80.61	80.46	80.37	80.67	80.39	80.28	80.67	80.8	80.85	80.42	80.64	80.75	80.49	80.82	80.4	80.61	80.28	80.45	79.9	80.34	80	80.58	80.63	80.84	80.75	80.99	80.8	80.83	80.75	80.05	80.09	79.9	79.97	79.96	80.08	79.67	79.8	80.52	80.09	80.1	79.83	79.75	79.7	79.76	79.94	79.81	80.02	79.53
Ralstonia solanacearum GEO_81	80.35	80.67	80.46	80.37	80.67	80.39	80.28	80.72	80.85	80.88	80.48	80.66	80.77	80.52	80.84	80.4	80.64	80.29	80.45	79.92	80.38	80.02	80.65	80.67	80.84	80.75	81.01	80.84	80.85	80.73	80.1	80.1	79.92	79.99	79.94	80.07	79.72	79.86	80.55	80.11	80.13	79.86	79.82	79.79	79.8	79.97	79.83	80.03	79.54
Ralstonia solanacearum GEO_304	80.37	80.63	80.47	80.36	80.66	80.4	80.28	80.71	80.78	80.82	80.43	80.64	80.73	80.52	80.83	80.39	80.63	80.28	80.44	79.94	80.38	80.01	80.62	80.63	80.8	80.73	80.96	80.8	80.85	80.76	80.06	80.08	79.93	79.96	79.96	80.05	79.68	79.84	80.51	80.1	80.09	79.83	79.82	79.78	79.8	79.95	79.84	80.01	79.53
Ralstonia solanacearum POPS2	80.34	80.62	80.47	80.39	80.67	80.4	80.27	80.69	80.81	80.87	80.46	80.66	80.76	80.52	80.82	80.4	80.62	80.28	80.46	79.94	80.38	80.03	80.63	80.65	80.83	80.75	81.01	80.79	80.82	80.72	80.07	80.09	79.92	79.96	79.94	80.08	79.67	79.83	80.51	80.05	80.11	79.85	79.8	79.76	79.8	79.93	79.84	79.99	79.59
Ralstonia solanacearum IPO1609	80.3	80.56	80.39	80.31	80.58	80.29	80.16	80.6	80.71	80.78	80.32	80.54	80.68	80.41	80.76	80.31	80.54	80.2	80.38	79.91	80.31	79.93	80.57	80.57	80.76	80.67	80.94	80.76	80.77	80.67	80	80.01	79.85	79.86	79.85	79.97	79.63	79.72	80.45	80.03	80.05	79.76	79.75	79.69	79.7	79.87	79.75	79.93	79.46
Ralstonia solanacearum RS2	80.36	80.65	80.48	80.39	80.69	80.42	80.29	80.76	80.86	80.9	80.49	80.68	80.83	80.57	80.86	80.43	80.66	80.34	80.51	80.02	80.43	80.1	80.69	80.67	80.85	80.79	81.02	80.86	80.9	80.82	80.12	80.14	79.97	80.02	80	80.1	79.68	79.92	80.57	80.18	80.17	79.88	79.88	79.83	79.87	79.99	79.87	80.09	79.57
Ralstonia solanacearum UW491	80.33	80.63	80.46	80.36	80.66	80.4	80.25	80.66	80.8	80.86	80.44	80.64	80.77	80.54	80.8	80.4	80.64	80.3	80.43	79.94	80.38	80.04	80.64	80.65	80.83	80.74	80.98	80.82	80.87	80.75	80.05	80.07	79.92	79.99	79.97	80.08	79.65	79.83	80.53	80.1	80.14	79.85	79.78	79.78	79.79	80.04	79.85	80.02	79.48
Ralstonia solanacearum NCPPB 282	80.35	80.63	80.43	80.37	80.67	80.42	80.29	80.67	80.82	80.86	80.44	80.63	80.77	80.54	80.82	80.42	80.64	80.26	80.45	79.97	80.38	80.06	80.62	80.63	80.87	80.76	81.01	80.8	80.84	80.74	80.07	80.1	79.94	79.96	79.97	80.08	79.67	79.82	80.52	80.1	80.14	79.85	79.76	79.73	79.8	80.01	79.87	80	79.52
Ralstonia solanacearum GEO_230	80.37	80.68	80.5	80.41	80.75	80.44	80.26	80.76	80.89	80.9	80.44	80.69	80.79	80.57	80.93	80.39	80.67	80.33	80.48	79.93	80.44	79.99	80.59	80.61	80.87	80.78	81.02	80.89	80.93	80.84	80.09	80.11	79.95	79.95	79.98	80.09	79.75	79.84	80.58	80.14	80.14	79.87	79.83	79.81	79.81	79.96	79.87	80.07	79.66
Ralstonia solanacearum UY031	80.32	80.61	80.46	80.36	80.65	80.38	80.24	80.69	80.81	80.85	80.44	80.63	80.75	80.51	80.82	80.39	80.61	80.31	80.43	79.93	80.36	80.01	80.59	80.6	80.81	80.73	80.95	80.81	80.85	80.75	80.06	80.07	79.92	79.95	79.96	80.07	79.67	79.85	80.52	80.07	80.09	79.82	79.78	79.71	79.8	79.94	79.82	80	79.49
Ralstonia solanacearum UW551	80.33	80.62	80.46	80.37	80.67	80.41	80.26	80.66	80.79	80.84	80.43	80.62	80.74	80.49	80.81	80.4	80.62	80.27	80.41	79.91	80.37	79.99	80.6	80.61	80.81	80.74	80.97	80.79	80.81	80.73	80.06	80.08	79.88	79.95	79.92	80.08	79.67	79.82	80.49	80.07	80.1	79.82	79.81	79.75	79.79	79.93	79.83	79.99	79.53
Ralstonia solanacearum RS 488	80.16	80.4	80.29	80.2	80.45	80.22	80.09	80.47	80.58	80.61	80.26	80.45	80.53	80.33	80.57	80.23	80.44	80.13	80.14	79.73	80.1	79.81	80.42	80.44	80.6	80.53	80.7	80.55	80.58	80.49	79.87	79.88	79.74	79.74	79.75	79.88	79.47	79.62	80.18	79.81	79.82	79.61	79.57	79.51	79.59	79.73	79.63	79.8	79.21
Ralstonia solanacearum MolK2	80.29	80.59	80.39	80.25	80.59	80.3	80.22	80.67	80.78	80.88	80.39	80.6	80.68	80.48	80.76	80.29	80.64	80.26	80.36	79.92	80.42	80.1	80.54	80.55	80.77	80.66	80.89	80.75	80.84	80.72	80.01	80.05	79.87	79.88	79.86	79.97	79.51	79.74	80.41	80.07	80.12	79.82	79.71	79.72	79.7	79.92	79.87	79.89	79.48
Ralstonia solanacearum CIP417	80.38	80.66	80.47	80.39	80.68	80.45	80.37	80.73	80.81	80.9	80.5	80.73	80.79	80.6	80.84	80.4	80.73	80.34	80.4	79.95	80.42	80.19	80.64	80.64	80.91	80.75	80.93	80.76	80.85	80.74	80.08	80.11	79.99	79.97	79.97	80.05	79.59	79.83	80.41	80.08	80.13	79.88	79.79	79.79	79.78	80.01	79.92	79.99	79.44
Ralstonia solanacearum CFBP1416	80.37	80.65	80.5	80.39	80.7	80.42	80.36	80.74	80.84	80.92	80.49	80.69	80.77	80.61	80.88	80.38	80.69	80.34	80.45	80	80.44	80.17	80.64	80.64	80.91	80.77	80.98	80.81	80.87	80.73	80.16	80.18	79.98	80.01	80.01	80.05	79.58	79.8	80.41	80.14	80.17	79.93	79.78	79.79	79.78	80	79.94	80.03	79.47
Ralstonia solanacearum UW179	80.38	80.74	80.52	80.41	80.73	80.48	80.32	80.73	80.9	81.02	80.52	80.73	80.93	80.55	80.86	80.43	80.67	80.33	80.42	79.99	80.41	80.18	80.6	80.64	80.87	80.7	80.93	80.87	80.88	80.86	80.07	80.1	79.92	79.97	80	80.08	79.61	79.76	80.47	80.07	80.11	79.82	79.75	79.73	79.72	79.94	79.86	80.04	79.46
Ralstonia solanacearum CFBP6783	80.36	80.81	80.52	80.41	80.73	80.51	80.3	80.75	80.93	81.03	80.51	80.72	80.92	80.59	80.9	80.43	80.69	80.31	80.4	79.99	80.4	80.17	80.66	80.65	80.86	80.73	81	80.87	80.94	80.9	80.06	80.08	79.88	79.97	80	80.09	79.66	79.81	80.5	80.12	80.21	79.82	79.93	79.74	79.73	79.97	80.03	79.99	79.56
Ralstonia solanacearum Po82	80.38	80.72	80.5	80.39	80.69	80.47	80.28	80.72	80.88	80.98	80.47	80.69	80.84	80.52	80.85	80.4	80.62	80.28	80.39	79.96	80.39	80.17	80.6	80.6	80.86	80.7	80.89	80.83	80.9	80.84	80.06	80.06	79.89	79.92	79.98	80.06	79.6	79.74	80.45	80.03	80.05	79.8	79.73	79.7	79.69	79.92	79.84	79.99	79.5
Ralstonia solanacearum UW163	80.35	80.71	80.48	80.37	80.7	80.46	80.27	80.7	80.88	80.98	80.47	80.7	80.83	80.52	80.85	80.4	80.63	80.3	80.36	79.95	80.38	80.15	80.59	80.59	80.83	80.69	80.91	80.79	80.87	80.81	80.04	80.04	79.88	79.91	79.96	80.04	79.59	79.75	80.45	80.02	80.07	79.79	79.74	79.7	79.69	79.9	79.81	80.01	79.46
Ralstonia solanacearum IBSBF1503	80.35	80.71	80.51	80.38	80.71	80.46	80.26	80.71	80.87	80.99	80.47	80.71	80.85	80.54	80.85	80.37	80.64	80.32	80.39	79.93	80.35	80.15	80.57	80.59	80.85	80.68	80.89	80.8	80.87	80.84	80.03	80.05	79.86	79.92	79.96	80.03	79.57	79.75	80.45	80.05	80.07	79.79	79.74	79.73	79.69	79.92	79.83	79.98	79.51
Ralstonia solanacearum P673	80.33	80.39	80.5	80.37	80.43	80.45	80.32	80.41	80.48	80.54	80.48	80.66	80.59	80.54	80.54	80.46	80.67	80.33	79.96	79.93	79.85	80.08	80.55	80.58	80.84	80.68	80.68	80.39	80.47	80.41	80	79.98	79.83	79.92	79.8	80.04	79.54	79.72	79.78	79.71	79.72	79.73	79.65	79.65	79.67	79.86	79.8	79.92	79.41
Ralstonia solanacearum CFBP7014	80.43	80.79	80.59	80.5	80.8	80.57	80.41	80.77	80.94	81.06	80.54	80.77	80.95	80.61	80.88	80.47	80.68	80.42	80.4	80.03	80.4	80.2	80.62	80.65	80.92	80.79	80.96	80.9	80.99	80.91	80.14	80.14	79.97	80.02	80	80.08	79.61	79.85	80.5	80.13	80.1	79.83	79.8	79.79	79.82	79.97	79.87	80.13	79.48
Ralstonia solanacearum UW181	80.44	80.68	80.55	80.46	80.76	80.51	80.42	80.72	80.93	81.02	80.51	80.67	80.89	80.54	80.94	80.47	80.68	80.38	80.47	80.07	80.48	80.02	80.7	80.72	80.87	80.8	80.95	80.7	80.76	80.73	80.08	80.1	80.05	80.02	80.12	80.19	79.77	79.84	80.43	80.15	80.19	79.94	79.81	79.75	79.83	79.97	79.87	80.01	79.54
Ralstonia solanacearum Grenada 9-1	80.41	80.67	80.51	80.43	80.72	80.48	80.39	80.7	80.9	81	80.5	80.67	80.83	80.5	80.88	80.46	80.66	80.36	80.43	80.07	80.5	80.02	80.67	80.71	80.88	80.76	80.94	80.71	80.79	80.75	80.08	80.07	80.02	80.04	80.11	80.18	79.76	79.81	80.42	80.14	80.17	79.91	79.76	79.74	79.81	79.95	79.85	80.01	79.53
Ralstonia solanacearum CIP120	80.37	80.68	80.51	80.41	80.69	80.45	80.34	80.77	80.81	80.96	80.46	80.69	80.77	80.51	80.84	80.38	80.63	80.33	80.42	80.05	80.45	80.09	80.63	80.76	80.83	80.68	80.87	80.76	80.81	80.77	80.02	80.03	80	79.95	80.05	80.07	79.89	79.94	80.55	80.1	80.15	79.85	79.76	79.85	79.79	79.97	80.02	79.93	79.5
Ralstonia solanacearum P597	80.49	80.8	80.62	80.53	80.86	80.57	80.5	80.85	80.88	81.07	80.59	80.81	80.89	80.63	80.97	80.51	80.76	80.44	80.52	80.18	80.57	80.22	80.81	80.81	80.92	80.82	81	80.93	81	80.96	80.19	80.21	80.06	80.15	80.11	80.19	79.8	79.91	80.59	80.23	80.22	79.96	79.85	79.83	79.91	80.06	79.98	80.01	79.52
Ralstonia solanacearum IBSBF1900	80.4	80.61	80.5	80.37	80.69	80.48	80.38	80.75	80.88	81.05	80.51	80.66	80.88	80.57	80.88	80.43	80.68	80.35	80.43	80.03	80.42	80	80.68	80.74	80.93	80.75	80.95	80.7	80.77	80.74	80.05	80.07	80.03	79.98	80.04	80.08	79.73	79.84	80.51	80.2	80.17	79.92	79.82	79.84	79.89	80.06	79.93	79.99	79.55
Ralstonia solanacearum B50	80.42	80.67	80.52	80.41	80.71	80.48	80.37	80.79	80.88	81.07	80.52	80.66	80.92	80.61	80.96	80.47	80.69	80.38	80.46	80.07	80.48	80.07	80.73	80.79	80.94	80.77	81	80.74	80.82	80.81	80.07	80.08	80.07	80	80.1	80.17	79.76	79.92	80.55	80.25	80.19	79.92	79.86	79.85	79.91	80.08	79.94	80.04	79.53
Ralstonia solanacearum RS 489	80.32	80.55	80.42	80.33	80.64	80.42	80.32	80.73	80.76	80.95	80.42	80.58	80.78	80.48	80.79	80.35	80.61	80.24	80.33	79.98	80.38	79.97	80.61	80.66	80.83	80.69	80.88	80.76	80.81	80.73	80.05	80.07	79.94	79.92	79.97	80.04	79.64	79.79	80.43	80.08	80.07	79.81	79.72	79.69	79.76	79.92	79.82	79.9	79.47
Ralstonia solanacearum UW25	80.36	80.75	80.5	80.41	80.73	80.48	80.34	80.72	80.9	81.01	80.5	80.69	80.89	80.55	80.86	80.44	80.68	80.28	80.43	80.02	80.61	80.15	80.6	80.65	80.85	80.73	80.96	80.72	80.77	80.75	80.07	80.06	80.08	80	79.98	80.03	79.59	79.79	80.46	80.16	80.13	79.86	79.84	79.77	79.79	79.94	79.86	79.97	79.56
[truncated: 101 more columns]
